# Supplementary material for: (E)-4-Allyl-2-[(2-hydroxy­phen­yl)iminiometh­yl]-6-methoxy­phenolate
Source: Acta Crystallogr Sect E Struct Rep Online. 2010 Mar 27;66(Pt 4):o934–5. doi: 10.1107/S160053681000838X (PMC2983958; doi:10.1107/S160053681000838X)
Supplement: Supplementary file 2 [file e-66-0o934-Isup2.hkl]

# 
# h,k,l, Fc-squared, Fo-squared, sigma(Fo-squared) and status flag 
# 
data_I
_shelx_title ' taher85m in Pbca  (100K)' 
_shelx_refln_list_code          4 
_shelx_F_calc_maximum      280.73 
_exptl_crystal_F_000      1200.00 
_reflns_d_resolution_high  0.7075 
 
loop_ 
 _symmetry_equiv_pos_as_xyz 
 'x, y, z' 
 '-x+1/2, -y, z+1/2' 
 '-x, y+1/2, -z+1/2' 
 'x+1/2, -y+1/2, -z' 
 '-x, -y, -z' 
 'x-1/2, y, -z-1/2' 
 'x, -y-1/2, z-1/2' 
 '-x-1/2, y-1/2, z' 
 
_cell_length_a    14.7192 
_cell_length_b     9.1302 
_cell_length_c    20.5969 
_cell_angle_alpha  90.000 
_cell_angle_beta   90.000 
_cell_angle_gamma  90.000 
 
_shelx_F_squared_multiplier     1.000 
 
loop_ 
 _refln_index_h 
 _refln_index_k 
 _refln_index_l 
 _refln_F_squared_calc 
 _refln_F_squared_meas 
 _refln_F_squared_sigma 
 _refln_observed_status 
   4   0   0     2034.43     2499.04    108.95 o 
   6   0   0     5252.89     6450.70    266.24 o 
   8   0   0     2665.65     3766.24    166.58 o 
  10   0   0       39.40       55.92     17.19 o 
  12   0   0      132.80      145.93     23.42 o 
  14   0   0      215.79      259.85     31.31 o 
  16   0   0      520.35      765.53     81.32 o 
  18   0   0      548.41      932.84     88.39 o 
  20   0   0     2562.39     3353.15    184.77 o 
   2   1   0     7168.39     7356.73    195.13 o 
   4   1   0      428.54      642.90     59.55 o 
   6   1   0      165.73      176.65     16.69 o 
   8   1   0     2233.12     3217.85    199.71 o 
  10   1   0      240.82      261.34     20.70 o 
  12   1   0     1184.92     1605.03     75.38 o 
  14   1   0      709.34      711.40     35.88 o 
  16   1   0       13.37       59.13     20.86 o 
  18   1   0     1130.37     1421.01     61.01 o 
  20   1   0       24.29       59.58     27.76 o 
   0   2   0    10677.63    10979.20    448.04 o 
   2   2   0     2613.99     2330.58     57.51 o 
   4   2   0      847.09      909.14     28.24 o 
   6   2   0    18718.41    21578.71    974.43 o 
   8   2   0     3145.00     2216.42    104.69 o 
  10   2   0       48.83       25.64     22.86 o 
  12   2   0    13311.29    14779.36    707.58 o 
  14   2   0     1288.41     1564.38     56.88 o 
  16   2   0      313.89      357.46     30.54 o 
  18   2   0       94.78      119.44     25.17 o 
  20   2   0      235.63      241.99     38.09 o 
   2   3   0      427.00      449.85     18.17 o 
   4   3   0     2583.80     2756.53     69.59 o 
   6   3   0     1949.07     2199.67     51.52 o 
   8   3   0       59.71       60.97     19.23 o 
  10   3   0        5.01      -12.71     12.71 o 
  12   3   0     5592.36     5366.63    138.14 o 
  14   3   0     1298.26     1368.38     66.58 o 
  16   3   0       19.47       37.00     39.19 o 
  18   3   0     1093.26     1242.99     56.67 o 
  20   3   0      118.77      123.37     37.01 o 
   2   4   0      636.92      610.31     23.55 o 
   4   4   0     4666.47     4841.84    103.49 o 
   6   4   0     3930.35     3983.93    122.49 o 
   8   4   0       39.89       24.36     10.42 o 
  10   4   0        0.27       -7.85     11.76 o 
  12   4   0     2854.41     2527.04     92.36 o 
  14   4   0      363.55      276.01     32.15 o 
  16   4   0       57.48      109.27     28.64 o 
  18   4   0       34.07      -14.29     25.98 o 
   2   5   0      180.87      200.11     14.94 o 
   4   5   0       63.13       76.87      9.52 o 
   6   5   0      942.07      876.91     31.65 o 
   8   5   0      205.27      193.51     17.06 o 
  10   5   0       15.87        6.31     16.17 o 
  12   5   0      847.23      766.48     83.03 o 
  14   5   0      209.58      167.83     29.18 o 
  16   5   0        1.66      -24.27     24.27 o 
  18   5   0      127.98      125.60     33.62 o 
   0   6   0    22034.10    22514.59    924.83 o 
   2   6   0     1897.75     2070.23     60.26 o 
   4   6   0       44.71       39.71     10.85 o 
   6   6   0      260.59      241.13     16.02 o 
   8   6   0      396.07      383.38     21.01 o 
  10   6   0       48.58       33.36     17.74 o 
  12   6   0       16.85       27.13     21.16 o 
  14   6   0       46.33       33.69     23.11 o 
  16   6   0      279.15      323.95     41.08 o 
  18   6   0      602.19      523.18     80.63 o 
   2   7   0       26.98       41.03     12.15 o 
   4   7   0        9.09       17.60     11.31 o 
   6   7   0       80.66       96.66     13.47 o 
   8   7   0      278.04      246.63     22.03 o 
  10   7   0      104.39      133.64     24.08 o 
  12   7   0     1115.16     1041.38     55.91 o 
  14   7   0      129.37      112.33     48.29 o 
  16   7   0      130.33       54.56     57.02 o 
   0   8   0       17.08       -5.82     17.64 o 
   2   8   0       21.32        5.56     11.75 o 
   4   8   0       66.83       62.05     14.90 o 
   6   8   0     1800.48     1836.83     75.34 o 
   8   8   0     3515.76     3326.18     95.70 o 
  10   8   0       15.11       44.29     33.90 o 
  12   8   0      345.77      256.42     56.37 o 
  14   8   0       95.86       78.83     53.43 o 
  16   8   0       40.89      -44.89     56.17 o 
   2   9   0      275.54      334.90     40.32 o 
   4   9   0        0.68        7.60     14.73 o 
   6   9   0      283.36      293.58     33.19 o 
   8   9   0     1240.31     1279.59     85.57 o 
  10   9   0       20.29       76.53     40.15 o 
  12   9   0       54.46      156.44     52.46 o 
  14   9   0       51.71       -2.66     52.94 o 
   0  10   0        3.22       44.16     19.65 o 
   2  10   0      446.34      503.74     28.19 o 
   4  10   0     2605.05     2811.21    105.85 o 
   6  10   0     3377.62     3592.66    130.33 o 
   8  10   0      525.53      590.27     48.19 o 
  10  10   0       91.43       51.65     40.14 o 
  12  10   0        0.11       21.30     48.46 o 
   2  11   0      181.01      223.56     46.69 o 
   4  11   0       41.50       77.54     25.31 o 
   6  11   0      247.87      267.71     35.46 o 
   8  11   0        7.81       90.55     39.97 o 
  10  11   0       41.57      105.81     47.61 o 
   2  12   0       74.20       91.68     40.12 o 
   4  12   0     1365.21     1353.17    105.75 o 
   6  12   0       34.43      176.71     50.90 o 
   1   1   1     1473.05     1400.14     22.80 o 
   2   1   1     4096.63     4202.94     84.50 o 
   3   1   1    10529.22    11547.57    241.14 o 
   4   1   1      349.74      405.88     17.73 o 
   5   1   1      930.90     1077.09     64.17 o 
   6   1   1     1130.84     1608.25     83.64 o 
   7   1   1       11.41       15.79      6.98 o 
   8   1   1      837.48     1142.00     59.82 o 
   9   1   1      275.36      359.27     15.53 o 
  10   1   1      851.30     1088.94     54.92 o 
  11   1   1       87.09       90.96     11.38 o 
  12   1   1     4037.01     4881.38     98.60 o 
  13   1   1     1783.21     2257.75     57.23 o 
  14   1   1       85.14       67.16     11.73 o 
  15   1   1      382.36      466.91     21.55 o 
  16   1   1      125.06      119.43     15.41 o 
  17   1   1        3.43        7.66     13.85 o 
  18   1   1     1083.77     1366.94     45.73 o 
  19   1   1        0.28       -4.27     16.98 o 
  20   1   1       66.60       71.33     22.12 o 
   0   2   1    34705.09    33853.67    966.05 o 
   1   2   1      431.42      410.76     11.65 o 
   2   2   1     4957.87     4588.55     71.39 o 
   3   2   1      168.92      177.51      7.88 o 
   4   2   1      298.74      243.75      8.61 o 
   5   2   1     5382.57     5938.94    110.47 o 
   6   2   1      296.40      298.54     16.79 o 
   7   2   1       18.99       15.17      6.80 o 
   8   2   1      306.90      352.37     21.59 o 
   9   2   1      163.23      189.44     11.75 o 
  10   2   1      256.71      307.12     23.63 o 
  11   2   1      834.02      995.44     44.26 o 
  12   2   1      120.97      134.44     13.59 o 
  13   2   1        8.59       14.01     11.63 o 
  14   2   1      169.86      200.91     18.57 o 
  15   2   1        1.32        0.69     12.05 o 
  16   2   1       37.11       35.95     15.07 o 
  17   2   1       12.33       35.32     14.61 o 
  18   2   1       29.70       34.99     17.44 o 
  19   2   1       13.76       22.61     18.41 o 
  20   2   1       18.15       22.51     25.75 o 
   1   3   1     4799.32     4793.59     90.37 o 
   2   3   1      226.31      223.88      8.21 o 
   3   3   1       87.93       67.73      8.30 o 
   4   3   1     2066.06     2222.33     48.19 o 
   5   3   1       20.13       11.90      4.79 o 
   6   3   1     1932.79     2064.78     39.64 o 
   7   3   1     3782.16     4043.06     67.58 o 
   8   3   1        0.00       -4.30      5.78 o 
   9   3   1      648.11      663.64     21.29 o 
  10   3   1      604.34      636.75     22.31 o 
  11   3   1      210.65      232.19     13.99 o 
  12   3   1       36.39       61.71     12.48 o 
  13   3   1      146.67      163.92     16.44 o 
  14   3   1       30.82       48.41     15.28 o 
  15   3   1       34.02       32.49     17.94 o 
  16   3   1       15.69        9.97     15.45 o 
  17   3   1       34.45       28.33     16.01 o 
  18   3   1       81.88      135.62     30.04 o 
  19   3   1       41.73        4.76     15.98 o 
  20   3   1        9.75       -7.04     18.19 o 
   1   4   1      276.48      288.01     13.65 o 
   2   4   1      683.40      574.52     26.46 o 
   3   4   1        3.43       -4.02      4.29 o 
   4   4   1      330.86      302.75     12.01 o 
   5   4   1      721.80      775.34     19.26 o 
   6   4   1     1206.39     1225.92     25.25 o 
   7   4   1     1146.75     1215.86     38.89 o 
   8   4   1      878.68      894.87     23.68 o 
   9   4   1        2.31       -6.78      6.78 o 
  10   4   1      241.99      251.16     17.28 o 
  11   4   1      181.43      229.16     16.22 o 
  12   4   1      900.49      909.40     30.14 o 
  13   4   1      550.47      487.66     30.65 o 
  14   4   1      502.63      468.01     27.93 o 
  15   4   1       14.60       15.10     15.08 o 
  16   4   1      569.91      528.24     32.02 o 
  17   4   1       26.61       34.09     18.27 o 
  18   4   1        1.05      -11.65     17.54 o 
  19   4   1        8.57        1.86     19.62 o 
   1   5   1       86.11       99.01      9.02 o 
   2   5   1     2361.04     2469.52     47.38 o 
   3   5   1      159.72      178.01      8.62 o 
   4   5   1      280.91      300.12     12.00 o 
   5   5   1      936.37      943.09     21.71 o 
   6   5   1       35.66       32.68      6.12 o 
   7   5   1       68.96       58.21     11.82 o 
   8   5   1       48.76       40.66      7.68 o 
   9   5   1        1.01        7.55      8.80 o 
  10   5   1        2.92        0.67     10.68 o 
  11   5   1      417.75      415.10     31.48 o 
  12   5   1      720.76      655.04     30.68 o 
  13   5   1       95.94       85.73     17.45 o 
  14   5   1      105.30       87.49     17.52 o 
  15   5   1       63.94       54.33     17.59 o 
  16   5   1      412.38      454.17     31.06 o 
  17   5   1        1.11        7.67     18.56 o 
  18   5   1       95.74      113.68     29.38 o 
  19   5   1      137.88      113.67     37.72 o 
   0   6   1      292.83      258.98     28.05 o 
   1   6   1      331.90      332.31     14.13 o 
   2   6   1      706.51      754.85     21.18 o 
   3   6   1       23.78       25.59      7.41 o 
   4   6   1        4.28        1.39      6.10 o 
   5   6   1     1512.14     1565.77     29.88 o 
   6   6   1      783.28      769.31     19.21 o 
   7   6   1     1034.40      953.98     22.21 o 
   8   6   1        2.30       11.93      8.04 o 
   9   6   1       20.82       15.91      9.26 o 
  10   6   1       62.07       74.42     14.01 o 
  11   6   1       57.39       78.37     16.30 o 
  12   6   1        4.15        2.38     13.98 o 
  13   6   1       77.46       77.59     17.30 o 
  14   6   1        7.99       15.11     17.14 o 
  15   6   1       37.67       26.60     22.75 o 
  16   6   1        0.27      -18.44     22.19 o 
  17   6   1      227.29      183.55     32.80 o 
  18   6   1        2.50      -35.82     35.82 o 
   1   7   1      244.49      262.06     14.90 o 
   2   7   1      418.81      417.46     17.45 o 
   3   7   1      425.12      407.82     17.44 o 
   4   7   1        5.20        5.95      7.81 o 
   5   7   1        1.67       -4.01      7.55 o 
   6   7   1      862.14      845.18     21.54 o 
   7   7   1       21.05       22.51      8.39 o 
   8   7   1      117.67      131.19     13.78 o 
   9   7   1       65.93       76.11     12.74 o 
  10   7   1     2154.75     1856.81     52.91 o 
  11   7   1        0.16        6.21     13.63 o 
  12   7   1       36.99       30.74     19.54 o 
  13   7   1      206.63      215.22     39.18 o 
  14   7   1       57.87       87.51     24.01 o 
  15   7   1        4.79        1.78     34.82 o 
  16   7   1       97.67       84.34     41.44 o 
  17   7   1        4.02      -36.29     39.17 o 
   0   8   1      196.26      180.43     15.87 o 
   1   8   1       18.39       19.62      9.12 o 
   2   8   1        3.71       -2.42      8.24 o 
   3   8   1       99.40      111.40     13.48 o 
   4   8   1        0.06       -8.60      8.60 o 
   5   8   1     1890.50     1967.39     44.36 o 
   6   8   1       73.87       96.67     14.64 o 
   7   8   1      281.57      289.21     19.38 o 
   8   8   1     1359.26     1413.98     51.80 o 
   9   8   1        0.75       21.55     16.20 o 
  10   8   1       37.09       54.97     19.05 o 
  11   8   1        0.57        4.82     24.59 o 
  12   8   1       37.54      117.46     96.88 o 
  13   8   1       80.00       89.79     35.87 o 
  14   8   1       24.65       55.73     37.53 o 
  15   8   1       64.44       40.94     39.24 o 
  16   8   1       38.32        3.88     41.40 o 
   1   9   1      142.20      166.14     12.74 o 
   2   9   1      800.46      806.29     26.57 o 
   3   9   1        8.90       11.33      9.91 o 
   4   9   1      978.93     1038.28     33.83 o 
   5   9   1      124.49      139.05     19.74 o 
   6   9   1       57.41       91.17     17.40 o 
   7   9   1     2731.46     2850.17     75.94 o 
   8   9   1       47.96       80.98     40.86 o 
   9   9   1      492.63      525.19     36.47 o 
  10   9   1     1163.53     1169.07     63.88 o 
  11   9   1      248.21      238.83     37.90 o 
  12   9   1      423.36      496.94     50.85 o 
  13   9   1       66.95       60.24     63.14 o 
  14   9   1       14.99       88.91     39.86 o 
   0  10   1      651.29      649.28     37.31 o 
   1  10   1      208.08      232.93     20.11 o 
   2  10   1       55.82       38.01     12.92 o 
   3  10   1        0.00       -4.92     11.31 o 
   4  10   1      478.01      575.14     61.95 o 
   5  10   1        1.39      -13.03     13.03 o 
   6  10   1        0.01       82.84     42.91 o 
   7  10   1      300.11      356.85     27.30 o 
   8  10   1       31.86       32.72     40.29 o 
   9  10   1       16.64       53.42     21.77 o 
  10  10   1      191.04      212.03     36.47 o 
  11  10   1       87.33       72.30     33.62 o 
  12  10   1        6.21       28.39     35.52 o 
  13  10   1      105.43       95.79     47.25 o 
   1  11   1       41.46       35.49     16.61 o 
   2  11   1      194.23      263.30     23.98 o 
   3  11   1      420.22      432.85     46.52 o 
   4  11   1       35.20       39.66     19.22 o 
   5  11   1      296.83      355.78     32.27 o 
   6  11   1       93.42      123.60     19.84 o 
   7  11   1      184.17      196.38     26.44 o 
   8  11   1      143.55      186.03     27.86 o 
   9  11   1      178.91      222.22     36.17 o 
  10  11   1       88.25      178.59     36.09 o 
   0  12   1       47.99       55.94     38.60 o 
   1  12   1      137.65      227.49     51.20 o 
   2  12   1        3.76        4.58     39.37 o 
   3  12   1      116.61      142.96     32.13 o 
   4  12   1        1.32      -11.84     24.82 o 
   5  12   1      201.47      322.23     44.71 o 
   6  12   1       16.20       88.72     42.47 o 
   7  12   1       85.98      151.46    124.11 o 
   0   0   2    34258.63    30146.20   1183.06 o 
   1   0   2     2190.73     2191.01     52.07 o 
   2   0   2     7155.54     7450.68    209.54 o 
   3   0   2      689.65      673.08     18.42 o 
   4   0   2      426.00      451.35     24.26 o 
   5   0   2    23785.25    28192.46    797.80 o 
   6   0   2       11.11       -2.34      5.86 o 
   7   0   2      562.53      807.20     29.43 o 
   8   0   2     3546.05     4801.56    158.45 o 
   9   0   2        4.12       10.99     16.72 o 
  10   0   2     2953.98     3555.10    149.97 o 
  11   0   2     1581.15     1934.20     60.69 o 
  12   0   2       13.80       45.94     14.17 o 
  13   0   2      210.34      260.01     28.18 o 
  14   0   2       50.45       60.24     16.36 o 
  15   0   2       44.05       25.35     16.59 o 
  16   0   2      373.95      460.07     34.78 o 
  17   0   2      390.89      419.61     34.95 o 
  18   0   2       13.81      -18.08     21.49 o 
  19   0   2       62.05       85.06     57.66 o 
  20   0   2      542.14      797.90     85.77 o 
   1   1   2      158.58      149.70      6.12 o 
   2   1   2       16.34       11.12      4.17 o 
   3   1   2     7717.57     8256.20    136.00 o 
   4   1   2     5247.29     5393.06     95.35 o 
   5   1   2      401.45      488.86     16.42 o 
   6   1   2     2500.15     2789.76     61.86 o 
   7   1   2     2960.99     3943.05    108.33 o 
   8   1   2      167.30      172.07     19.72 o 
   9   1   2      111.81      156.21     12.38 o 
  10   1   2       19.30       10.08      9.66 o 
  11   1   2     1703.17     2172.37     47.52 o 
  12   1   2      702.29      890.29     25.79 o 
  13   1   2     1444.35     1700.06     38.24 o 
  14   1   2     1051.92     1196.35     32.28 o 
  15   1   2      197.85      210.19     16.68 o 
  16   1   2       24.31       33.27     13.34 o 
  17   1   2       34.61       13.37     15.25 o 
  18   1   2       51.33       76.63     18.89 o 
  19   1   2       18.68      -16.73     16.73 o 
  20   1   2        7.25        3.64     21.18 o 
   0   2   2       39.00       22.54      6.84 o 
   1   2   2      135.97      132.61      6.69 o 
   2   2   2     7000.12     6901.38    106.22 o 
   3   2   2      650.41      590.39     16.17 o 
   4   2   2     9377.17     9504.42    172.93 o 
   5   2   2      420.59      496.02     21.17 o 
   6   2   2      524.12      640.27     18.97 o 
   7   2   2     1849.90     1906.80     44.18 o 
   8   2   2      941.08     1072.91     25.75 o 
   9   2   2      451.06      434.43     18.68 o 
  10   2   2       55.91       37.29     12.38 o 
  11   2   2     1023.54     1189.73     36.62 o 
  12   2   2     1046.06     1213.33     32.60 o 
  13   2   2      234.14      215.00     17.75 o 
  14   2   2       59.40       65.12     13.29 o 
  15   2   2      230.10      256.09     18.88 o 
  16   2   2        8.38       14.34     14.69 o 
  17   2   2       38.87       31.96     21.76 o 
  18   2   2       48.78       34.74     15.40 o 
  19   2   2       11.96       31.09     17.50 o 
  20   2   2        5.05        5.91     17.68 o 
   1   3   2        6.27       -0.86      4.69 o 
   2   3   2      307.24      371.08     10.72 o 
   3   3   2      803.55      765.28     19.01 o 
   4   3   2      146.93      162.53      7.61 o 
   5   3   2       45.84       53.52     10.11 o 
   6   3   2      581.44      566.85     25.27 o 
   7   3   2      332.45      382.92     13.84 o 
   8   3   2      250.86      248.28     11.72 o 
   9   3   2        9.10        1.76      7.42 o 
  10   3   2      930.25      926.93     26.64 o 
  11   3   2      807.20      844.07     27.93 o 
  12   3   2       11.05       21.30     11.63 o 
  13   3   2     3817.03     3596.06     77.60 o 
  14   3   2      132.60      118.59     16.05 o 
  15   3   2     1628.75     1460.17     48.50 o 
  16   3   2       76.74       67.16     16.29 o 
  17   3   2      245.33      278.42     24.02 o 
  18   3   2       32.14       30.63     18.37 o 
  19   3   2      170.96      169.13     20.06 o 
  20   3   2      141.85      152.61     23.21 o 
   0   4   2       58.37       36.28     10.90 o 
   1   4   2       84.01      108.88     13.86 o 
   2   4   2       29.22       29.36      5.34 o 
   3   4   2       37.65       44.28      6.23 o 
   4   4   2     1435.77     1380.66     26.45 o 
   5   4   2      587.49      573.49     15.60 o 
   6   4   2      322.60      373.48     12.76 o 
   7   4   2     1680.56     1685.89     32.44 o 
   8   4   2      294.31      276.41     12.96 o 
   9   4   2      227.81      231.22     15.96 o 
  10   4   2      435.71      439.17     20.25 o 
  11   4   2      934.62      974.98     30.51 o 
  12   4   2      853.96      815.64     28.38 o 
  13   4   2       65.04      101.20     16.61 o 
  14   4   2       32.90       78.21     16.67 o 
  15   4   2      184.20      198.63     24.12 o 
  16   4   2      154.62      138.74     26.39 o 
  17   4   2        6.40       33.73     18.64 o 
  18   4   2        3.74        6.32     16.51 o 
  19   4   2      618.00      653.14     41.19 o 
   1   5   2     4081.56     4264.30     83.73 o 
   2   5   2      879.65      860.87     23.59 o 
   3   5   2      170.82      187.55     10.56 o 
   4   5   2      514.55      477.48     14.76 o 
   5   5   2      233.98      220.14      9.74 o 
   6   5   2      169.51      161.96     10.12 o 
   7   5   2     1785.82     1820.42     41.83 o 
   8   5   2      687.85      661.99     23.81 o 
   9   5   2      142.27      128.98     13.59 o 
  10   5   2      297.15      243.08     16.30 o 
  11   5   2        5.81        7.78     10.52 o 
  12   5   2       72.82       69.88     14.96 o 
  13   5   2       50.74       36.30     15.06 o 
  14   5   2      859.32      787.67     46.71 o 
  15   5   2       93.91       90.87     19.83 o 
  16   5   2      396.52      397.49     29.63 o 
  17   5   2       13.38       22.67     24.93 o 
  18   5   2        2.41       23.42     25.57 o 
  19   5   2      785.18      795.25     45.36 o 
   0   6   2     3230.51     3301.26     87.18 o 
   1   6   2       19.34       29.82     12.02 o 
   2   6   2      362.48      399.25     15.53 o 
   3   6   2       12.17       25.70      7.27 o 
   4   6   2      108.29      100.01      8.81 o 
   5   6   2     1215.99     1161.09     26.06 o 
   6   6   2        0.51       -1.06      6.08 o 
   7   6   2      195.30      208.97     13.36 o 
   8   6   2       12.47       -1.55      8.04 o 
   9   6   2       20.08       20.57      9.38 o 
  10   6   2        4.23        0.48     11.70 o 
  11   6   2        8.61        6.54     12.66 o 
  12   6   2        9.34        4.65     13.71 o 
  13   6   2      286.33      237.83     29.02 o 
  14   6   2       33.26        7.94     20.86 o 
  15   6   2       24.74       29.60     22.75 o 
  16   6   2      367.79      411.48     48.98 o 
  17   6   2        2.47       33.41     25.88 o 
  18   6   2        0.62      -24.16     26.53 o 
   1   7   2       15.14        0.51      8.87 o 
   2   7   2       36.27       42.01      8.65 o 
   3   7   2      494.60      459.60     25.84 o 
   4   7   2      263.49      240.93     14.13 o 
   5   7   2      937.23      943.73     28.62 o 
   6   7   2       12.13        5.18      7.62 o 
   7   7   2     2374.22     2290.49     48.46 o 
   8   7   2       37.63       57.46     11.38 o 
   9   7   2      480.00      483.13     23.39 o 
  10   7   2      182.26      234.26     48.72 o 
  11   7   2      538.28      466.10     39.81 o 
  12   7   2       92.50       95.63     36.48 o 
  13   7   2      151.69      148.73     25.21 o 
  14   7   2      111.86       65.09     23.54 o 
  15   7   2       70.99       64.11     25.79 o 
  16   7   2        5.99       -9.79     35.77 o 
  17   7   2      262.33      199.62     47.36 o 
   0   8   2       24.82       16.20     17.34 o 
   1   8   2       28.19       40.14      8.67 o 
   2   8   2       43.04       30.32     10.62 o 
   3   8   2        4.06        2.85      8.70 o 
   4   8   2      434.23      469.59     19.83 o 
   5   8   2       18.46       27.67     11.82 o 
   6   8   2      679.07      705.18     27.25 o 
   7   8   2       72.88       74.14     13.49 o 
   8   8   2      358.99      391.84     25.30 o 
   9   8   2        7.12       12.49     13.38 o 
  10   8   2      400.42      381.22     26.64 o 
  11   8   2      362.24      371.07     31.52 o 
  12   8   2      204.58      227.68     56.26 o 
  13   8   2       10.81      -21.98     26.44 o 
  14   8   2       46.48       25.90     36.80 o 
  15   8   2       63.25       64.22     40.88 o 
  16   8   2       68.95       81.45     43.39 o 
   1   9   2       69.12       95.99     10.92 o 
   2   9   2       71.02       62.39     11.53 o 
   3   9   2       18.49       13.55     11.40 o 
   4   9   2       10.70       20.76     11.32 o 
   5   9   2      166.78      156.22     20.42 o 
   6   9   2        8.75       20.46     13.69 o 
   7   9   2       46.24      132.30     52.18 o 
   8   9   2       49.93       61.28     22.09 o 
   9   9   2       15.83       38.36     16.65 o 
  10   9   2        6.85       42.03     35.79 o 
  11   9   2       36.22       55.74     29.73 o 
  12   9   2      263.29      273.06     42.22 o 
  13   9   2       84.76      136.95     43.93 o 
  14   9   2        5.85       -8.99     37.32 o 
   0  10   2      161.31      174.87     22.34 o 
   1  10   2       81.25       91.17     13.12 o 
   2  10   2      450.40      502.75     29.70 o 
   3  10   2      605.76      669.25     29.87 o 
   4  10   2      318.72      370.58     23.11 o 
   5  10   2       28.59       32.61     15.32 o 
   6  10   2      444.86      490.80     30.31 o 
   7  10   2     1235.94     1273.62     53.36 o 
   8  10   2        4.65       48.84     20.11 o 
   9  10   2       95.46      133.01     25.12 o 
  10  10   2       19.39       74.88     30.83 o 
  11  10   2      246.57      336.26     44.32 o 
  12  10   2       69.30       33.37     45.56 o 
  13  10   2      235.32      325.98     49.62 o 
   1  11   2       68.16       22.74     19.00 o 
   2  11   2        1.42        3.76     16.24 o 
   3  11   2      108.97      119.75     22.79 o 
   4  11   2       13.75       29.79     19.36 o 
   5  11   2        4.24       31.68     26.52 o 
   6  11   2      195.67      180.41     63.82 o 
   7  11   2     1064.72     1237.99     68.73 o 
   8  11   2      115.04      153.79     74.30 o 
   9  11   2      303.33      362.39     35.50 o 
  10  11   2        0.04       71.53     33.38 o 
   0  12   2       15.11      -14.60     33.51 o 
   1  12   2       84.90      113.61     30.92 o 
   2  12   2       23.98        4.38     24.30 o 
   3  12   2      340.70      372.01     42.91 o 
   4  12   2      458.55      479.25     38.30 o 
   5  12   2       65.43       75.49     28.67 o 
   6  12   2       26.19       75.77     73.57 o 
   7  12   2       13.65       -8.74     24.30 o 
   1   1   3     6141.91     5698.73    133.22 o 
   2   1   3     4438.02     4173.58     76.67 o 
   3   1   3      203.89      223.29      9.88 o 
   4   1   3     1505.26     1511.24     38.37 o 
   5   1   3      883.28      958.20     49.00 o 
   6   1   3      740.83      899.38     23.57 o 
   7   1   3      271.84      370.37     13.73 o 
   8   1   3     3943.37     4692.74     87.49 o 
   9   1   3      178.44      170.81     13.19 o 
  10   1   3      325.51      408.32     20.77 o 
  11   1   3       36.70       13.90      8.15 o 
  12   1   3       39.66       46.08     15.15 o 
  13   1   3     1138.87     1232.53     31.69 o 
  14   1   3       27.14       20.82     12.46 o 
  15   1   3       17.19       -4.50     13.48 o 
  16   1   3      185.48      188.16     16.79 o 
  17   1   3        4.57      -13.72     13.72 o 
  18   1   3      148.40      159.18     21.23 o 
  19   1   3       83.74       75.60     20.14 o 
  20   1   3      121.32      170.60     24.82 o 
   1   2   3     4364.39     3912.41     81.11 o 
   2   2   3     9937.36     9573.10    172.87 o 
   3   2   3       73.33       88.90      6.92 o 
   4   2   3     3277.81     3526.62     75.57 o 
   5   2   3      855.00      929.06     20.21 o 
   6   2   3      408.96      437.02     20.50 o 
   7   2   3      383.16      340.53     11.97 o 
   8   2   3       17.14       21.38      7.39 o 
   9   2   3        2.85       -0.17      7.96 o 
  10   2   3      475.65      492.65     19.13 o 
  11   2   3     1090.54     1164.73     35.02 o 
  12   2   3      170.41      193.47     16.23 o 
  13   2   3       54.38       69.04     12.79 o 
  14   2   3        0.00       -8.37     12.10 o 
  15   2   3      527.29      529.57     25.27 o 
  16   2   3        0.68      -12.35     12.35 o 
  17   2   3       73.02       82.85     17.82 o 
  18   2   3       43.45       60.75     18.18 o 
  19   2   3       12.58       50.40     18.02 o 
  20   2   3       53.58       43.12     19.85 o 
   1   3   3       38.39       32.59     11.10 o 
   2   3   3     3548.25     3270.80     95.05 o 
   3   3   3      568.47      555.08     15.45 o 
   4   3   3     1462.75     1513.99     29.66 o 
   5   3   3       43.66       34.88      5.34 o 
   6   3   3      859.78      955.08     24.80 o 
   7   3   3     5227.53     5572.23    115.07 o 
   8   3   3       77.14      110.41      8.69 o 
   9   3   3      128.18      110.65     12.15 o 
  10   3   3       65.19       60.12     10.40 o 
  11   3   3     1411.93     1424.47     37.81 o 
  12   3   3       18.93       28.57     11.41 o 
  13   3   3       85.13      118.74     14.97 o 
  14   3   3      359.40      395.29     23.24 o 
  15   3   3      142.92      148.35     24.10 o 
  16   3   3       16.27       31.34     15.17 o 
  17   3   3        1.35       17.53     15.49 o 
  18   3   3       95.49       70.62     19.06 o 
  19   3   3        0.67      -14.69     19.21 o 
  20   3   3      124.54      139.26     23.13 o 
   0   4   3      564.93      510.01     19.98 o 
   1   4   3       21.69       16.00      5.78 o 
   2   4   3     5685.17     5519.71     95.45 o 
   3   4   3     1190.91     1177.95     23.11 o 
   4   4   3     3346.25     3463.40     57.36 o 
   5   4   3      627.45      569.82     15.14 o 
   6   4   3     1110.09     1214.35     26.91 o 
   7   4   3      111.55      123.03      8.37 o 
   8   4   3       13.71       12.72      6.40 o 
   9   4   3       58.58       52.78     13.51 o 
  10   4   3       71.66       72.62     10.83 o 
  11   4   3      329.93      368.07     19.74 o 
  12   4   3       66.17       55.09     12.14 o 
  13   4   3       55.54       52.98     13.07 o 
  14   4   3      223.97      264.41     22.26 o 
  15   4   3       22.43       28.00     20.75 o 
  16   4   3      289.72      342.28     27.64 o 
  17   4   3        0.08        1.17     15.62 o 
  18   4   3      670.47      713.40     41.31 o 
  19   4   3       61.18       75.78     29.98 o 
   1   5   3      629.23      661.81     19.64 o 
   2   5   3      175.37      173.46     11.14 o 
   3   5   3       69.18       75.79      7.11 o 
   4   5   3      316.18      309.95     12.10 o 
   5   5   3      645.15      691.69     18.72 o 
   6   5   3        5.44       -2.56      5.76 o 
   7   5   3       12.04       -6.55      7.37 o 
   8   5   3     1059.84     1056.11     27.19 o 
   9   5   3        1.59        0.56      8.19 o 
  10   5   3        1.15       -8.47      8.47 o 
  11   5   3       55.11       39.28     18.17 o 
  12   5   3      415.79      404.80     27.55 o 
  13   5   3      706.27      587.38     30.71 o 
  14   5   3      222.92      241.31     26.84 o 
  15   5   3      557.65      470.82     35.97 o 
  16   5   3       26.42       36.36     22.21 o 
  17   5   3       36.44      -15.18     23.20 o 
  18   5   3      487.54      565.17     66.16 o 
  19   5   3      255.61      310.65     32.73 o 
   0   6   3        0.23      -10.46     11.15 o 
   1   6   3       14.86       12.66      8.26 o 
   2   6   3        1.03       -4.08      6.23 o 
   3   6   3       46.25       38.44      7.62 o 
   4   6   3       10.98        9.00      6.19 o 
   5   6   3      318.68      310.03     13.18 o 
   6   6   3        4.14        0.09      7.07 o 
   7   6   3        8.74       -6.06      7.42 o 
   8   6   3     2122.62     2066.85     44.52 o 
   9   6   3      853.27      817.07     25.04 o 
  10   6   3       97.49       69.16     11.54 o 
  11   6   3      223.38      205.70     19.21 o 
  12   6   3      178.65      172.96     25.13 o 
  13   6   3      253.92      283.13     29.44 o 
  14   6   3      166.63      156.87     26.94 o 
  15   6   3      388.53      378.82     35.37 o 
  16   6   3      247.09      245.51     31.90 o 
  17   6   3       37.44       30.90     26.55 o 
  18   6   3       61.55       84.79     54.37 o 
   1   7   3     3056.30     3202.02     61.24 o 
   2   7   3       45.79       39.62      8.35 o 
   3   7   3      501.49      543.17     19.71 o 
   4   7   3      133.14      128.98     11.15 o 
   5   7   3       84.68       78.66     10.33 o 
   6   7   3      790.39      795.89     27.02 o 
   7   7   3        3.31       18.46     12.66 o 
   8   7   3     2877.66     2657.06     61.11 o 
   9   7   3       40.30       35.00     11.93 o 
  10   7   3       22.54       15.87     13.93 o 
  11   7   3        0.96       19.54     17.93 o 
  12   7   3      540.26      444.95     33.84 o 
  13   7   3       35.09       10.18     20.40 o 
  14   7   3       66.57       37.23     25.30 o 
  15   7   3       99.06       94.99     33.00 o 
  16   7   3      177.98      225.35     32.52 o 
  17   7   3       99.84      107.80     30.87 o 
   0   8   3     3689.91     3656.12     98.94 o 
   1   8   3        0.21       -5.78      7.05 o 
   2   8   3      244.30      254.15     14.91 o 
   3   8   3      364.39      349.44     17.36 o 
   4   8   3     2856.22     2953.54     66.54 o 
   5   8   3       72.33       75.07     12.73 o 
   6   8   3       39.09       48.93     13.77 o 
   7   8   3      846.14      892.03     32.82 o 
   8   8   3       90.49      108.72     14.77 o 
   9   8   3       10.51       22.95     23.53 o 
  10   8   3       93.46       64.29     21.68 o 
  11   8   3      369.71      436.01     33.12 o 
  12   8   3      233.51      232.44     29.24 o 
  13   8   3       16.80        7.65     31.26 o 
  14   8   3        3.98        9.96     23.14 o 
  15   8   3        0.05      -35.38     35.38 o 
  16   8   3      158.97       97.38     42.66 o 
   1   9   3       27.64       26.55     10.15 o 
   2   9   3      946.41     1028.12     29.71 o 
   3   9   3      236.64      257.42     18.52 o 
   4   9   3      678.11      689.29     28.78 o 
   5   9   3      784.22      782.51     29.79 o 
   6   9   3      725.24      805.67     35.41 o 
   7   9   3     1721.35     1713.76     61.02 o 
   8   9   3      167.37      166.08     25.38 o 
   9   9   3      798.02      747.75     38.00 o 
  10   9   3        4.08        7.00     15.85 o 
  11   9   3      692.46      672.18     42.83 o 
  12   9   3      229.93      231.80     40.62 o 
  13   9   3        0.08       11.58     35.42 o 
  14   9   3      126.12       97.16     41.64 o 
   0  10   3        0.17       13.03     15.99 o 
   1  10   3        2.46        1.79     13.55 o 
   2  10   3       60.88       68.12     18.36 o 
   3  10   3      131.81      130.05     18.81 o 
   4  10   3     1874.02     1910.02     58.06 o 
   5  10   3        1.73       12.96     14.60 o 
   6  10   3      672.92      735.38     40.62 o 
   7  10   3        8.92       93.53     20.52 o 
   8  10   3       44.69       30.32     20.26 o 
   9  10   3       11.50       57.81     23.65 o 
  10  10   3        0.47      -20.11     20.11 o 
  11  10   3      149.78      199.35     38.66 o 
  12  10   3        1.96       42.95     40.74 o 
   1  11   3      190.03      215.40     19.97 o 
   2  11   3       87.93       56.90     26.87 o 
   3  11   3      423.00      458.98     30.48 o 
   4  11   3      104.36      132.32     23.60 o 
   5  11   3      414.62      430.96     43.15 o 
   6  11   3        8.42       27.75     24.72 o 
   7  11   3       33.56       61.59     26.73 o 
   8  11   3      437.64      557.63     50.70 o 
   9  11   3        6.68       19.30     54.96 o 
  10  11   3        0.59       21.09     25.03 o 
   0  12   3        0.75        4.81     37.90 o 
   1  12   3       51.71       99.26     31.49 o 
   2  12   3       38.75       63.50     26.67 o 
   3  12   3       29.31       49.75     31.05 o 
   4  12   3       29.49       41.86     26.25 o 
   5  12   3       14.20       34.50     26.46 o 
   6  12   3      365.38      458.67     47.78 o 
   7  12   3      163.30      160.61     36.56 o 
   0   0   4    32621.45    30026.13   1211.10 o 
   1   0   4     3617.46     3825.06     91.55 o 
   2   0   4      114.03       92.61      6.84 o 
   3   0   4     2512.70     2417.78     59.75 o 
   4   0   4      623.39      600.97     20.41 o 
   5   0   4     2620.34     2699.92     68.04 o 
   6   0   4     1140.50     1164.08     46.25 o 
   7   0   4    12228.42    14471.18    339.15 o 
   8   0   4       85.85       73.96     23.44 o 
   9   0   4     1690.34     1818.11     69.14 o 
  10   0   4       28.84        9.95     19.87 o 
  11   0   4     6914.96     7568.93    231.23 o 
  12   0   4      707.28      739.86     36.72 o 
  13   0   4     8248.89     9348.08    331.84 o 
  14   0   4      236.96      294.84     23.05 o 
  15   0   4      201.02      237.16     27.05 o 
  16   0   4      232.78      242.57     28.85 o 
  17   0   4       34.42       12.34     21.57 o 
  18   0   4        3.37      -21.28     21.28 o 
  19   0   4       88.89       71.03     27.61 o 
  20   0   4       37.54       45.70     28.95 o 
   1   1   4     1586.56     1374.30     28.42 o 
   2   1   4     9804.28     9903.65    162.49 o 
   3   1   4     4695.26     4685.02     79.09 o 
   4   1   4     3880.98     3993.37     75.32 o 
   6   1   4        0.05       -3.45      4.52 o 
   7   1   4      379.94      443.97     16.92 o 
   8   1   4       15.21       23.06     10.08 o 
   9   1   4      266.83      296.90     18.82 o 
  10   1   4      735.06      820.89     32.85 o 
  11   1   4      776.38      744.25     24.50 o 
  12   1   4      103.63       94.96     11.49 o 
  13   1   4      214.11      179.47     16.01 o 
  14   1   4     1331.82     1486.69     39.84 o 
  15   1   4       48.53       31.59     13.60 o 
  16   1   4       61.20       99.21     16.60 o 
  17   1   4       24.80       32.97     15.17 o 
  18   1   4      349.27      408.00     25.71 o 
  19   1   4        2.46       25.32     17.86 o 
  20   1   4      181.78      181.36     23.97 o 
   1   2   4    78807.32    77747.79   2182.92 o 
   2   2   4     2181.75     2127.99     46.56 o 
   3   2   4     2743.15     2844.38     61.59 o 
   4   2   4     2502.84     2443.66     62.11 o 
   5   2   4     1846.12     1939.04     37.06 o 
   6   2   4        2.88        4.08      5.39 o 
   7   2   4     1185.32     1226.72     28.90 o 
   8   2   4       67.39       71.38      7.74 o 
   9   2   4     1555.16     1610.50     37.33 o 
  10   2   4      322.27      387.43     19.34 o 
  11   2   4     2144.14     2317.41     55.35 o 
  12   2   4        0.22        3.89     11.89 o 
  13   2   4       70.92       44.96     12.51 o 
  14   2   4       24.29       43.94     12.84 o 
  15   2   4       55.93       64.35     14.63 o 
  16   2   4       53.86       35.17     14.51 o 
  17   2   4      257.36      247.80     22.83 o 
  18   2   4       22.97       23.14     16.92 o 
  19   2   4     1228.63     1425.55     48.48 o 
  20   2   4       10.45      -13.03     17.67 o 
   2   3   4      277.86      245.70     11.38 o 
   3   3   4       51.01       83.36      6.05 o 
   4   3   4      325.98      385.66     13.88 o 
   5   3   4      106.98       85.60      7.12 o 
   6   3   4      927.14     1047.59     21.79 o 
   7   3   4       59.18       54.55      6.23 o 
   8   3   4       18.25       13.57      6.02 o 
   9   3   4      158.07      164.35     12.93 o 
  10   3   4      598.61      638.36     27.07 o 
  11   3   4      175.21      143.76     14.05 o 
  12   3   4     3055.52     3003.99     66.69 o 
  13   3   4     2314.93     2041.57     51.09 o 
  14   3   4       98.46       67.77     14.80 o 
  15   3   4       26.17       28.88     13.13 o 
  16   3   4       63.02       44.07     20.61 o 
  17   3   4       71.98       78.66     18.20 o 
  18   3   4      284.37      345.66     29.64 o 
  19   3   4      176.58      171.51     23.31 o 
  20   3   4      235.97      268.77     44.96 o 
   0   4   4     5738.15     6160.71    148.44 o 
   1   4   4     5648.26     5878.46    124.02 o 
   2   4   4      518.22      519.53     14.68 o 
   3   4   4      433.80      412.38     12.65 o 
   4   4   4        7.33       -0.34      4.65 o 
   5   4   4       55.14       54.33      7.13 o 
   6   4   4       70.80       81.40      7.70 o 
   7   4   4     1630.15     1642.94     34.06 o 
   8   4   4      492.40      463.07     19.80 o 
   9   4   4      204.56      219.67     14.35 o 
  10   4   4      561.52      517.71     19.89 o 
  11   4   4      682.75      664.73     24.91 o 
  12   4   4        0.00        7.06     10.99 o 
  13   4   4     1781.63     1717.37     45.41 o 
  14   4   4        5.61       -8.83     12.29 o 
  15   4   4        4.49       10.96     15.86 o 
  16   4   4       12.61       18.68     16.47 o 
  17   4   4      468.27      452.14     33.25 o 
  18   4   4       31.30       31.26     35.22 o 
  19   4   4        0.05        1.53     21.88 o 
   1   5   4     2244.36     2162.64     45.60 o 
   2   5   4        9.22       -0.08      5.98 o 
   3   5   4     1121.87     1142.05     24.12 o 
   4   5   4      331.74      362.63     13.19 o 
   5   5   4      284.96      256.83     13.10 o 
   6   5   4      425.75      372.23     13.43 o 
   7   5   4      826.23      749.99     27.24 o 
   8   5   4      616.30      627.87     20.65 o 
   9   5   4      222.89      206.55     15.91 o 
  10   5   4      450.28      398.54     18.58 o 
  11   5   4     1208.48     1103.97     33.16 o 
  12   5   4       20.53       34.86     12.19 o 
  13   5   4      135.53      113.73     18.56 o 
  14   5   4      401.06      374.91     32.30 o 
  15   5   4      423.32      410.49     34.71 o 
  16   5   4      251.59      250.41     31.13 o 
  17   5   4       56.18       32.26     24.46 o 
  18   5   4       74.29       76.99     23.92 o 
   0   6   4      901.25      868.75     31.29 o 
   1   6   4       73.95       82.40      8.10 o 
   2   6   4       25.03       30.48      7.22 o 
   3   6   4       42.40       40.13      7.74 o 
   4   6   4      205.82      184.50     14.53 o 
   5   6   4      185.00      176.54     12.44 o 
   6   6   4      159.34      158.43     11.65 o 
   7   6   4      245.62      218.34     18.53 o 
   8   6   4      617.88      628.79     21.64 o 
   9   6   4      895.91      885.81     26.35 o 
  10   6   4      197.07      176.92     16.69 o 
  11   6   4      742.82      658.16     43.93 o 
  12   6   4      199.32      201.34     25.39 o 
  13   6   4      607.95      574.83     37.81 o 
  14   6   4      176.35      128.16     34.74 o 
  15   6   4        2.56       -5.86     22.93 o 
  16   6   4       76.54       62.89     25.17 o 
  17   6   4       64.93       66.12     28.27 o 
  18   6   4       83.50       73.87     30.33 o 
   1   7   4      181.29      190.80     14.28 o 
   2   7   4      210.55      246.62     13.49 o 
   3   7   4        5.95       10.34      7.50 o 
   4   7   4       15.55       27.21      9.78 o 
   5   7   4      585.27      586.95     23.70 o 
   6   7   4       28.50       20.34     12.56 o 
   7   7   4     1274.33     1219.51     35.33 o 
   8   7   4       92.27      109.93     16.10 o 
   9   7   4      288.20      311.71     20.35 o 
  10   7   4       48.82       41.84     13.30 o 
  11   7   4        0.30       -2.66     14.45 o 
  12   7   4      123.24      164.26     24.60 o 
  13   7   4       35.34       15.54     20.16 o 
  14   7   4       35.92       20.25     22.20 o 
  15   7   4       43.54       19.91     23.50 o 
  16   7   4      414.53      386.63     39.10 o 
  17   7   4       10.87      -15.66     26.39 o 
   0   8   4      375.51      359.77     23.63 o 
   1   8   4     1287.92     1298.73     29.51 o 
   2   8   4      122.08       94.23     10.61 o 
   3   8   4      187.41      208.70     15.71 o 
   4   8   4     1737.86     1696.95     44.10 o 
   5   8   4     1452.60     1395.49     48.58 o 
   6   8   4      119.61      111.28     17.79 o 
   7   8   4      141.86      135.24     15.53 o 
   8   8   4        1.17        0.70     11.46 o 
   9   8   4      573.77      568.76     30.91 o 
  10   8   4      227.27      240.23     26.97 o 
  11   8   4      313.54      309.09     44.15 o 
  12   8   4        4.22        4.40     30.28 o 
  13   8   4      127.27      169.46     35.73 o 
  14   8   4        9.23       64.00     25.85 o 
  15   8   4       15.95       10.03     25.14 o 
  16   8   4        4.50      -35.60     37.98 o 
   1   9   4       23.10       15.60     11.00 o 
   2   9   4       48.68       50.07     14.50 o 
   3   9   4       27.55       24.36     11.46 o 
   4   9   4        0.62       -9.68     11.96 o 
   5   9   4      435.58      485.66     27.82 o 
   6   9   4      428.24      400.16     26.19 o 
   7   9   4       73.47      120.77     21.01 o 
   8   9   4       18.69       16.12     24.86 o 
   9   9   4        7.13       28.24     16.00 o 
  10   9   4      281.89      307.17     26.34 o 
  11   9   4       86.42      101.74     19.95 o 
  12   9   4        0.17        5.43     21.77 o 
  13   9   4       62.14       30.71     45.47 o 
  14   9   4       39.30       54.52     40.58 o 
   0  10   4       83.71       54.47     17.00 o 
   1  10   4      157.51      166.25     19.39 o 
   2  10   4        4.83       13.52     13.99 o 
   3  10   4      507.30      468.69     29.22 o 
   4  10   4       58.36      106.59     27.23 o 
   5  10   4       15.43        7.89     17.60 o 
   6  10   4        3.03       58.59     24.51 o 
   7  10   4     1709.48     1817.32    127.01 o 
   8  10   4       89.60      105.75     23.36 o 
   9  10   4       67.89      101.51     24.74 o 
  10  10   4       93.87      105.64     25.42 o 
  11  10   4       14.83       13.42     27.62 o 
  12  10   4        9.02       63.69     36.99 o 
   1  11   4      260.88      251.12     42.93 o 
   2  11   4        0.55        3.32     15.25 o 
   3  11   4      360.03      424.26     48.91 o 
   4  11   4      468.65      528.83     43.90 o 
   5  11   4        1.06      -16.83     22.20 o 
   6  11   4        3.07       12.88     33.42 o 
   7  11   4        1.77       25.72     23.78 o 
   8  11   4      328.51      383.84     43.58 o 
   9  11   4       90.60      176.17     48.56 o 
  10  11   4       62.86       48.79     51.82 o 
   0  12   4       48.92       49.16     32.12 o 
   1  12   4        0.64      -19.53     19.53 o 
   2  12   4       13.42       18.81     21.07 o 
   3  12   4      380.03      373.09     42.28 o 
   4  12   4       17.93        5.39     24.71 o 
   5  12   4      472.12      510.94     61.27 o 
   6  12   4       19.63       46.15     27.93 o 
   7  12   4        8.84       90.56     43.11 o 
   1   1   5     5700.01     5385.84     90.79 o 
   2   1   5    11724.98    11433.71    205.55 o 
   3   1   5      576.02      510.95     14.55 o 
   4   1   5        5.86        2.20      4.93 o 
   5   1   5     5774.15     5977.17    135.45 o 
   6   1   5      110.67       93.55      7.31 o 
   7   1   5      316.16      342.10     22.34 o 
   8   1   5       77.08       71.87     10.83 o 
   9   1   5      141.10      169.36     19.26 o 
  10   1   5      199.01      222.10     13.94 o 
  11   1   5     4304.91     4521.09     78.01 o 
  12   1   5       28.65       28.87     14.88 o 
  13   1   5     1003.46     1088.08     32.57 o 
  14   1   5      647.30      660.95     27.71 o 
  15   1   5      207.94      225.64     19.31 o 
  16   1   5      253.86      276.95     21.28 o 
  17   1   5       17.22       29.52     15.29 o 
  18   1   5      524.02      655.39     31.88 o 
  19   1   5      271.27      310.51     27.01 o 
  20   1   5       22.97       21.82     19.37 o 
   0   2   5    62855.27    59254.77   2391.71 o 
   1   2   5        7.54        8.47      8.67 o 
   2   2   5     6258.78     6131.30    179.01 o 
   4   2   5      493.59      502.34     15.53 o 
   5   2   5      630.84      568.17     26.51 o 
   6   2   5      239.60      318.09     12.59 o 
   7   2   5      994.62     1028.14     36.37 o 
   8   2   5      553.26      598.15     19.18 o 
   9   2   5      478.16      531.67     17.02 o 
  10   2   5      168.40      203.22     16.34 o 
  11   2   5        7.47       -4.31      9.76 o 
  12   2   5      837.56      823.74     27.31 o 
  13   2   5       15.46        7.78     11.90 o 
  14   2   5       65.32       53.27     13.43 o 
  15   2   5      839.02      832.52     31.07 o 
  16   2   5        9.88       -3.21     13.65 o 
  17   2   5        0.48       25.41     15.23 o 
  18   2   5       38.92       60.44     18.48 o 
  19   2   5       72.59       52.47     20.01 o 
  20   2   5      430.93      424.59     35.87 o 
   2   3   5     1441.37     1419.25     39.40 o 
   3   3   5     1515.57     1518.99     35.92 o 
   4   3   5     4133.66     4187.20     73.29 o 
   5   3   5      939.37      849.27     20.78 o 
   6   3   5       27.00       19.45      6.23 o 
   7   3   5      432.26      417.34     17.64 o 
   8   3   5      216.82      225.86     12.38 o 
   9   3   5      105.76      103.39     10.21 o 
  10   3   5      437.23      448.30     18.52 o 
  11   3   5       55.42       44.73     12.32 o 
  12   3   5        2.80       -6.09     10.77 o 
  13   3   5       79.88       71.31     13.58 o 
  14   3   5      133.95      142.23     15.94 o 
  15   3   5       56.40       95.13     15.06 o 
  16   3   5        0.00        7.33     13.51 o 
  17   3   5      551.35      569.87     39.23 o 
  18   3   5      233.39      287.88     29.87 o 
  19   3   5        5.37      -10.13     20.59 o 
   0   4   5     6389.56     6413.25    188.39 o 
   1   4   5      937.55      860.76     20.84 o 
   2   4   5      879.20      928.56     26.03 o 
   3   4   5     1360.31     1395.29     29.11 o 
   4   4   5      189.47      191.21      8.33 o 
   5   4   5      220.25      216.30      9.50 o 
   6   4   5      898.25      965.78     27.41 o 
   7   4   5      971.49      928.23     26.35 o 
   8   4   5      876.76      868.22     26.00 o 
   9   4   5      339.04      320.85     16.16 o 
  10   4   5      350.15      341.69     18.72 o 
  11   4   5      153.48      152.73     14.41 o 
  12   4   5     1038.83      920.14     30.79 o 
  13   4   5      101.85       85.81     14.64 o 
  14   4   5      219.45      203.52     18.87 o 
  15   4   5     1131.79     1013.10     47.24 o 
  16   4   5        0.00        1.27     17.36 o 
  17   4   5       37.53       19.60     20.75 o 
  18   4   5        0.13       13.26     20.89 o 
  19   4   5       44.89        2.17     26.02 o 
   1   5   5       40.48       39.67      5.77 o 
   2   5   5      146.74      119.51     10.03 o 
   3   5   5      904.28      873.71     23.57 o 
   4   5   5       71.13       81.61     11.09 o 
   5   5   5      111.75      128.93      8.11 o 
   6   5   5      104.65       99.07     14.31 o 
   7   5   5      396.75      398.41     17.73 o 
   8   5   5      427.71      421.81     17.50 o 
   9   5   5     2499.74     2283.63     47.80 o 
  10   5   5       17.02        8.37      9.71 o 
  11   5   5     1089.68      923.64     27.69 o 
  12   5   5      110.64      120.94     18.11 o 
  13   5   5      105.08       71.07     19.32 o 
  14   5   5      442.45      445.57     35.36 o 
  15   5   5      132.54      133.59     25.23 o 
  16   5   5      147.29      166.40     28.85 o 
  17   5   5       63.37       47.41     22.25 o 
  18   5   5      154.90      166.48     27.83 o 
   0   6   5      414.77      378.99     21.24 o 
   1   6   5        7.75       16.73      6.15 o 
   2   6   5      303.09      288.92     12.44 o 
   3   6   5       11.77        3.75      6.53 o 
   4   6   5     1968.23     1954.96     50.43 o 
   5   6   5      243.80      241.85     16.79 o 
   6   6   5     2154.13     2060.25     43.32 o 
   7   6   5      143.18      119.30     13.51 o 
   8   6   5     1139.64     1026.29     31.87 o 
   9   6   5     1965.43     1871.82     47.54 o 
  10   6   5       19.07       15.83     10.88 o 
  11   6   5      523.60      461.75     23.97 o 
  12   6   5       13.66       -3.02     13.64 o 
  13   6   5      104.08      112.74     28.73 o 
  14   6   5       25.67       24.03     21.72 o 
  15   6   5      112.47       84.09     25.96 o 
  16   6   5        0.18        7.42     23.69 o 
  17   6   5       46.80       33.43     26.26 o 
  18   6   5       20.37       19.13     23.70 o 
   1   7   5      449.66      497.50     17.22 o 
   2   7   5       88.60       87.42      8.52 o 
   3   7   5      638.74      645.75     26.06 o 
   4   7   5       60.53       61.51     12.28 o 
   5   7   5      755.21      737.25     25.95 o 
   6   7   5      151.58      154.85     14.52 o 
   7   7   5       12.14       13.86     11.92 o 
   8   7   5       42.09       40.41     11.93 o 
   9   7   5      879.94      821.69     30.07 o 
  10   7   5       12.38        2.28     14.88 o 
  11   7   5      241.21      216.77     21.93 o 
  12   7   5      398.11      362.07     26.72 o 
  13   7   5     1002.16      886.12     47.90 o 
  14   7   5        4.53        7.24     22.91 o 
  15   7   5        6.24        3.12     22.73 o 
  16   7   5       35.09       26.71     25.29 o 
  17   7   5        4.89      -25.86     25.86 o 
   0   8   5      209.39      197.59     23.79 o 
   1   8   5      217.59      259.64     15.93 o 
   2   8   5      264.12      317.04     16.29 o 
   3   8   5        5.73        3.32     10.93 o 
   4   8   5      706.56      724.48     30.57 o 
   5   8   5      696.63      720.76     31.55 o 
   6   8   5      984.46      977.17     36.17 o 
   7   8   5       84.09       71.71     15.28 o 
   8   8   5        0.43       -1.20     11.58 o 
   9   8   5      129.98      152.45     17.41 o 
  10   8   5       27.34       18.17     14.63 o 
  11   8   5       94.96      127.72     22.94 o 
  12   8   5        7.39       -7.93     15.83 o 
  13   8   5       52.54       52.53     26.15 o 
  14   8   5      307.09      302.07     34.85 o 
  15   8   5       84.06       74.65     29.44 o 
   1   9   5      168.97      148.42     17.53 o 
   2   9   5       43.32       48.57     14.06 o 
   3   9   5      278.00      332.08     28.23 o 
   4   9   5      369.45      398.90     30.80 o 
   5   9   5      395.71      460.93     27.62 o 
   6   9   5       76.57       94.77     16.69 o 
   7   9   5      637.33      660.93     33.81 o 
   8   9   5        6.24        5.09     21.42 o 
   9   9   5       68.28       50.38     17.53 o 
  10   9   5       30.10       33.73     17.11 o 
  11   9   5      115.48      123.07     29.99 o 
  12   9   5       89.45       76.54     24.75 o 
  13   9   5      220.23      206.67     39.52 o 
  14   9   5       43.43       52.34     36.87 o 
   0  10   5      646.60      616.29     48.64 o 
   1  10   5      160.80      133.14     18.56 o 
   2  10   5       37.30       -1.93     16.94 o 
   3  10   5       14.87       27.92     36.17 o 
   4  10   5      105.40       79.45     21.30 o 
   5  10   5       74.45       61.43     19.73 o 
   6  10   5       17.55       20.34     17.78 o 
   7  10   5       60.94       91.89     72.53 o 
   8  10   5       30.27        3.99     22.39 o 
   9  10   5       16.22       28.86     22.99 o 
  10  10   5      108.51       79.18     67.81 o 
  11  10   5        1.08        7.43     23.93 o 
  12  10   5       31.72      115.63     45.47 o 
   1  11   5      533.60      547.54     40.38 o 
   2  11   5       42.80        9.63     18.62 o 
   3  11   5        6.30       -1.00     18.61 o 
   4  11   5        0.82        6.42     18.54 o 
   5  11   5       74.87       95.67     28.96 o 
   6  11   5      228.10      260.27     36.79 o 
   7  11   5      403.33      461.84     89.82 o 
   8  11   5      440.03      506.67     49.30 o 
   9  11   5      433.37      443.70     57.26 o 
  10  11   5        1.25       43.54     45.67 o 
   0  12   5      110.34      110.89     29.07 o 
   1  12   5       15.76      -10.18     17.03 o 
   2  12   5       61.70       56.45     19.82 o 
   3  12   5       26.03       46.04     22.80 o 
   4  12   5      435.24      434.16     45.77 o 
   5  12   5      122.68      191.08     35.60 o 
   6  12   5      189.66      206.21     37.37 o 
   0   0   6      494.95      456.63     21.54 o 
   1   0   6      181.68      199.17     11.62 o 
   2   0   6     5904.97     5709.50    117.48 o 
   3   0   6      312.83      287.89     16.08 o 
   4   0   6      778.16      941.81     30.36 o 
   5   0   6       10.19       -2.36      5.66 o 
   6   0   6      755.14      808.47     24.49 o 
   7   0   6     8101.95     8821.82    182.78 o 
   8   0   6      939.31     1021.90     53.31 o 
   9   0   6      106.21      141.76     24.87 o 
  10   0   6     1430.99     1523.44     64.04 o 
  11   0   6       37.69       53.70     15.42 o 
  12   0   6      222.30      189.08     22.12 o 
  13   0   6     2715.39     2552.21     78.28 o 
  14   0   6       94.53       83.82     32.62 o 
  15   0   6      163.41      206.28     26.56 o 
  16   0   6      198.45      245.10     28.94 o 
  17   0   6      169.49      155.01     26.89 o 
  18   0   6      109.12       61.24     24.68 o 
  19   0   6        2.19      -40.30     40.30 o 
  20   0   6       57.85       67.30     28.90 o 
   1   1   6       63.68       76.32      6.06 o 
   2   1   6      179.45      165.93      6.83 o 
   3   1   6      212.98      199.36      8.47 o 
   4   1   6     2646.30     2829.58     55.87 o 
   5   1   6       31.98       46.92      6.16 o 
   6   1   6     2282.14     2551.84     47.50 o 
   7   1   6     4072.01     4568.05     75.17 o 
   8   1   6     2640.27     2906.42     51.44 o 
   9   1   6     1911.07     2018.18     47.11 o 
  10   1   6      291.95      341.69     19.27 o 
  11   1   6     1948.57     2024.67     45.37 o 
  12   1   6     1876.62     1929.57     44.99 o 
  13   1   6     2032.60     1994.33     47.06 o 
  14   1   6      633.46      567.44     25.55 o 
  15   1   6       26.56       29.27     13.83 o 
  16   1   6       78.81       81.53     16.89 o 
  17   1   6      156.95      152.31     19.33 o 
  18   1   6       24.61        8.88     16.56 o 
  19   1   6        0.50      -16.31     16.31 o 
  20   1   6        7.38       -0.57     18.61 o 
   0   2   6     2992.32     3096.61     76.07 o 
   1   2   6    13928.51    13749.22    263.51 o 
   2   2   6      771.52      675.09     23.98 o 
   3   2   6      705.51      648.38     15.78 o 
   4   2   6     2336.72     2329.50     42.98 o 
   5   2   6      377.82      388.66     15.05 o 
   6   2   6        8.40        6.84      5.41 o 
   7   2   6       63.18       73.31      8.37 o 
   8   2   6      308.38      342.28     12.34 o 
   9   2   6      371.16      379.81     16.48 o 
  10   2   6       25.99       43.98     10.21 o 
  11   2   6     1980.58     1962.62     44.07 o 
  12   2   6        0.41       -9.74      9.98 o 
  13   2   6      219.31      196.61     16.47 o 
  14   2   6       84.78       93.40     14.79 o 
  15   2   6       38.95       21.33     13.98 o 
  16   2   6      199.03      179.27     18.72 o 
  17   2   6      829.95      790.53     33.36 o 
  18   2   6        4.33       -2.35     15.69 o 
  19   2   6      388.53      410.90     34.08 o 
  20   2   6      888.09      953.41     50.23 o 
   1   3   6      988.82      845.77     63.35 o 
   2   3   6     8149.66     8035.45    192.75 o 
   3   3   6    11725.66    10898.30    236.58 o 
   4   3   6      368.01      372.31     12.53 o 
   5   3   6      802.93      824.41     20.92 o 
   6   3   6      179.16      194.57     10.35 o 
   7   3   6        3.63        1.98      6.14 o 
   8   3   6       26.11       39.72      7.77 o 
   9   3   6        9.61        3.71      7.53 o 
  10   3   6      284.31      305.04     15.66 o 
  11   3   6       16.77        0.78     12.73 o 
  12   3   6      304.97      321.33     18.47 o 
  13   3   6       34.36       20.12     11.55 o 
  14   3   6       19.61       21.54     12.23 o 
  15   3   6      349.19      359.95     22.04 o 
  16   3   6      279.27      253.45     20.63 o 
  17   3   6       14.57       23.39     19.96 o 
  18   3   6       63.39       47.94     20.89 o 
  19   3   6        1.33      -14.72     21.51 o 
   0   4   6     3601.49     3538.37    107.74 o 
   1   4   6     8322.57     8328.88    226.83 o 
   2   4   6     1122.14     1006.69     24.22 o 
   3   4   6      407.53      402.53     20.89 o 
   4   4   6        0.01        4.76      4.40 o 
   5   4   6      635.63      631.13     17.68 o 
   6   4   6       98.25      114.12      8.99 o 
   7   4   6      157.39      131.17     17.89 o 
   8   4   6      100.72       63.21      9.03 o 
   9   4   6       70.57       68.08      9.58 o 
  10   4   6       71.02       72.79     10.35 o 
  11   4   6      945.42      908.43     27.03 o 
  12   4   6       19.09       28.00     11.80 o 
  13   4   6      392.61      389.22     26.52 o 
  14   4   6      131.96      110.35     19.00 o 
  15   4   6       57.12       40.52     16.69 o 
  16   4   6      124.73      134.46     23.50 o 
  17   4   6        4.43      -18.00     18.00 o 
  18   4   6        0.53       39.51     22.87 o 
  19   4   6      787.04      746.17     45.27 o 
   1   5   6       66.41       78.05      8.14 o 
   2   5   6        0.10        1.23      8.42 o 
   3   5   6     2158.23     2212.54     47.06 o 
   4   5   6      107.60      122.96     11.11 o 
   5   5   6       29.66       26.60      6.87 o 
   6   5   6      118.38      118.30     12.72 o 
   7   5   6      114.28      114.57     11.12 o 
   8   5   6     1986.53     1822.31     39.82 o 
   9   5   6     1469.86     1418.15     38.40 o 
  10   5   6      134.60       81.38     16.32 o 
  11   5   6        4.69       27.17     11.99 o 
  12   5   6        0.05        2.73     14.05 o 
  13   5   6       58.00       58.74     17.50 o 
  14   5   6      755.01      695.64     36.12 o 
  15   5   6        7.76       -7.96     20.63 o 
  16   5   6        4.43       25.67     21.13 o 
  17   5   6       11.95       41.97     21.88 o 
  18   5   6        6.14        6.68     21.63 o 
   0   6   6     1047.92     1061.77     42.71 o 
   1   6   6       10.84       14.13      6.56 o 
   2   6   6      105.59       98.56      9.06 o 
   4   6   6        1.55       -8.19      9.42 o 
   5   6   6       91.95       74.82     11.25 o 
   6   6   6       43.03       40.41     13.83 o 
   7   6   6     2374.48     2168.53     51.68 o 
   8   6   6      432.17      386.14     20.80 o 
   9   6   6      354.82      340.41     20.45 o 
  10   6   6       35.15       43.83     12.55 o 
  11   6   6      226.58      235.89     18.88 o 
  12   6   6      177.15      155.78     22.48 o 
  13   6   6      707.48      657.83     40.76 o 
  14   6   6       41.05       33.67     27.63 o 
  15   6   6       84.83      100.85     28.02 o 
  16   6   6        0.01       23.17     25.24 o 
  17   6   6        0.17       13.34     35.91 o 
   1   7   6       85.39       86.64     15.66 o 
   2   7   6      111.84      112.09     13.15 o 
   3   7   6      824.67      833.50     30.30 o 
   4   7   6      908.08      923.64     31.76 o 
   5   7   6        1.87       22.31      9.58 o 
   6   7   6       26.77       37.68     11.23 o 
   7   7   6       31.12       46.71     12.32 o 
   8   7   6        1.11        4.50     11.32 o 
   9   7   6      994.17      997.91     33.75 o 
  10   7   6      200.27      186.29     18.12 o 
  11   7   6      266.59      239.04     19.93 o 
  12   7   6       15.30       19.15     15.62 o 
  13   7   6      405.70      336.01     32.59 o 
  14   7   6       20.18       45.56     23.04 o 
  15   7   6        2.52      -14.48     22.74 o 
  16   7   6      455.50      438.41     40.65 o 
   0   8   6       10.78       -4.59     24.32 o 
   1   8   6      700.95      688.58     33.70 o 
   2   8   6       15.09       20.51     14.27 o 
   3   8   6      650.79      633.23     28.80 o 
   4   8   6       95.71      154.18     16.67 o 
   5   8   6      791.38      771.94     32.16 o 
   6   8   6       25.93       30.96     13.40 o 
   7   8   6      115.31      107.02     15.91 o 
   8   8   6        2.02        7.25     12.25 o 
   9   8   6       51.76       69.10     15.49 o 
  10   8   6        1.83      -13.28     13.28 o 
  11   8   6        2.52       16.23     15.44 o 
  12   8   6        0.23      -15.14     15.14 o 
  13   8   6        0.15      -26.73     34.09 o 
  14   8   6      142.47      136.56     34.45 o 
  15   8   6      397.20      394.77     39.69 o 
   1   9   6      305.96      363.92     29.64 o 
   2   9   6       37.24       -2.11     16.57 o 
   3   9   6      596.45      529.82     35.13 o 
   4   9   6        0.02      -11.10     14.73 o 
   5   9   6       82.60       58.62     19.00 o 
   6   9   6      128.07      144.52     22.56 o 
   7   9   6        0.10       18.25     16.77 o 
   8   9   6        0.98       -4.84     14.49 o 
   9   9   6      152.21      136.13     20.40 o 
  10   9   6      125.29      128.82     20.94 o 
  11   9   6       38.84       33.06     18.02 o 
  12   9   6       21.95       46.96     19.38 o 
  13   9   6        6.13       22.48     23.91 o 
  14   9   6        5.23        0.22     28.77 o 
   0  10   6      105.19      126.25     27.36 o 
   1  10   6       35.47       63.04     19.79 o 
   2  10   6      146.73      118.25     22.28 o 
   3  10   6       66.25       53.32     20.00 o 
   4  10   6        3.96       21.74     17.77 o 
   5  10   6      142.72      147.19     23.89 o 
   6  10   6        4.15       18.91     18.47 o 
   7  10   6       28.87       11.96     25.15 o 
   8  10   6      267.29      246.25     34.82 o 
   9  10   6       28.04       26.86     23.98 o 
  10  10   6        0.17       32.51     36.81 o 
  11  10   6        0.18        8.61     23.15 o 
  12  10   6        5.46       16.70     20.76 o 
   1  11   6       16.88       15.82     16.53 o 
   2  11   6      398.12      380.14     34.18 o 
   3  11   6        0.07       14.11     19.92 o 
   4  11   6      368.51      347.91     34.17 o 
   5  11   6       39.85       32.96     21.72 o 
   6  11   6       34.12       53.33     25.75 o 
   7  11   6      588.80      570.05     50.10 o 
   8  11   6       32.34       46.20     66.16 o 
   9  11   6       64.25       99.10     29.20 o 
   0  12   6        0.11       -1.93     32.05 o 
   1  12   6      100.31      109.23     21.49 o 
   2  12   6        0.01       20.35     17.81 o 
   3  12   6      119.66      158.51     28.62 o 
   4  12   6       55.06       20.14     26.76 o 
   5  12   6        0.98       25.64     27.72 o 
   6  12   6      173.81      202.33     36.40 o 
   1   1   7     5706.16     5415.61     92.29 o 
   2   1   7      556.97      546.73     13.02 o 
   3   1   7       56.79       64.20      6.66 o 
   4   1   7        1.40       -3.39      3.39 o 
   5   1   7     3180.49     3360.43     52.00 o 
   6   1   7      850.44      988.56     32.08 o 
   7   1   7     2236.96     2273.94     54.52 o 
   8   1   7      261.89      306.41     13.02 o 
   9   1   7        0.24        4.72      7.25 o 
  10   1   7       69.77       51.61     11.61 o 
  11   1   7     1639.16     1640.12     39.24 o 
  12   1   7      205.09      199.59     15.92 o 
  13   1   7     1066.25      970.48     31.55 o 
  14   1   7     1092.23     1042.99     33.80 o 
  15   1   7      260.73      214.98     20.83 o 
  16   1   7      103.27       64.71     19.68 o 
  17   1   7        2.89      -12.43     15.78 o 
  18   1   7        7.55       -7.47     15.83 o 
  19   1   7       62.01       58.20     19.54 o 
  20   1   7       28.54       -5.51     21.75 o 
   0   2   7        0.00        3.20      6.95 o 
   1   2   7      275.41      219.28      9.34 o 
   2   2   7     2207.50     1919.85     39.74 o 
   3   2   7       36.29       26.46      4.61 o 
   4   2   7       75.65       56.83      6.02 o 
   5   2   7       67.06      106.65     11.23 o 
   6   2   7     1176.42     1151.92     24.43 o 
   7   2   7       37.93       27.77      7.71 o 
   8   2   7        0.60        6.25      5.83 o 
   9   2   7      255.39      270.15     15.20 o 
  10   2   7      146.86      127.61     10.85 o 
  11   2   7     2530.28     2438.14     51.70 o 
  12   2   7        3.28        0.27     10.85 o 
  13   2   7       33.65       51.14     13.29 o 
  14   2   7        1.13       15.56     13.25 o 
  15   2   7      711.77      762.88     30.80 o 
  16   2   7       13.99       23.71     15.19 o 
  17   2   7      177.84      204.57     29.06 o 
  18   2   7        8.01       -5.01     18.93 o 
  19   2   7      607.61      601.92     51.60 o 
   1   3   7        2.94        7.31      6.33 o 
   2   3   7      805.92      721.18     19.73 o 
   3   3   7      413.28      496.05     19.69 o 
   4   3   7       54.46       44.22      6.74 o 
   5   3   7      295.31      270.76     11.34 o 
   6   3   7     1003.15     1083.66     25.33 o 
   7   3   7       74.99       48.37      7.38 o 
   8   3   7      460.72      402.81     15.92 o 
   9   3   7      414.93      410.59     19.14 o 
  10   3   7        0.29        9.99      8.66 o 
  11   3   7       38.20       31.25      9.23 o 
  12   3   7      106.34      132.58     18.44 o 
  13   3   7      254.31      212.93     16.87 o 
  14   3   7       87.97       97.41     14.63 o 
  15   3   7        7.28        2.41     14.42 o 
  16   3   7       61.56       25.60     17.18 o 
  17   3   7        1.68        2.34     17.22 o 
  18   3   7        0.57       -0.20     20.27 o 
  19   3   7      543.87      568.04     50.33 o 
   0   4   7     1485.20     1280.85    104.23 o 
   1   4   7     2502.27     2699.54     67.42 o 
   2   4   7     1775.46     1654.97     42.05 o 
   3   4   7     1336.81     1264.49     31.18 o 
   4   4   7     1652.68     1611.55     37.90 o 
   5   4   7       56.07       47.39      6.82 o 
   6   4   7      359.95      342.23     14.01 o 
   7   4   7      130.34      122.22      9.92 o 
   8   4   7      142.46      152.35     11.05 o 
   9   4   7      403.66      395.25     17.48 o 
  10   4   7       55.61       53.54      9.92 o 
  11   4   7       54.31       28.73     11.77 o 
  12   4   7      313.63      287.18     22.29 o 
  13   4   7       81.05       51.24     14.93 o 
  14   4   7        4.49       -0.10     14.41 o 
  15   4   7        0.49      -14.52     14.52 o 
  16   4   7        5.47      -15.91     15.91 o 
  17   4   7      303.51      344.74     32.12 o 
  18   4   7        4.66        3.31     20.79 o 
  19   4   7        4.41       21.56     24.11 o 
   1   5   7        1.06        3.21      5.74 o 
   2   5   7     1331.10     1402.45     39.65 o 
   3   5   7      854.87      837.07     24.79 o 
   4   5   7       81.19      101.95     12.32 o 
   5   5   7        6.48        4.27      6.56 o 
   6   5   7      429.13      490.35     24.36 o 
   7   5   7     3058.18     2953.31     64.43 o 
   8   5   7      301.61      293.40     17.90 o 
   9   5   7     2052.67     1862.64     46.67 o 
  10   5   7      151.85      174.39     15.78 o 
  11   5   7     1345.80     1201.67     37.39 o 
  12   5   7     1375.14     1372.89     42.12 o 
  13   5   7     1238.74     1099.66     41.82 o 
  14   5   7       84.93       86.06     19.93 o 
  15   5   7      424.30      413.66     57.16 o 
  16   5   7        0.50      -18.72     18.72 o 
  17   5   7      147.96      143.74     36.25 o 
  18   5   7       59.60       70.23     24.93 o 
   0   6   7        2.28       24.58     24.44 o 
   1   6   7       60.82       67.34     11.49 o 
   2   6   7        1.68       -7.19      8.87 o 
   3   6   7      457.01      434.95     24.07 o 
   4   6   7      611.96      601.45     25.23 o 
   5   6   7     1667.69     1609.47     40.86 o 
   6   6   7      144.11      123.14     13.50 o 
   7   6   7       91.63       88.14     12.88 o 
   8   6   7       22.62       15.51     10.26 o 
   9   6   7      151.60      115.59     14.29 o 
  10   6   7      456.61      431.35     23.15 o 
  11   6   7       43.70       28.33     12.48 o 
  12   6   7      123.15      122.50     16.82 o 
  13   6   7      126.58      138.36     20.69 o 
  14   6   7       23.15       24.19     20.82 o 
  15   6   7      986.65      957.17     52.81 o 
  16   6   7       52.85       23.70     20.72 o 
  17   6   7       36.55       33.55     22.63 o 
   1   7   7        4.65        7.22     16.65 o 
   2   7   7       18.21       -0.92     11.30 o 
   3   7   7     1257.36     1200.71     37.69 o 
   4   7   7       51.63       47.17     11.69 o 
   5   7   7     1477.24     1385.46     38.36 o 
   6   7   7      661.57      632.42     26.79 o 
   7   7   7     1048.11     1026.65     39.22 o 
   8   7   7     1200.62     1076.81     34.64 o 
   9   7   7      204.12      204.79     23.49 o 
  10   7   7       18.92       10.66     12.19 o 
  11   7   7       46.20       25.21     13.95 o 
  12   7   7        3.87        3.00     13.65 o 
  13   7   7        2.81       -0.11     19.27 o 
  14   7   7     1218.85     1098.35     53.58 o 
  15   7   7        0.04       19.21     24.64 o 
  16   7   7       48.78       65.83     27.11 o 
   0   8   7      123.52      110.66     33.11 o 
   1   8   7      163.73      187.50     27.18 o 
   2   8   7      179.49      192.25     22.07 o 
   3   8   7     1068.59     1015.56     43.67 o 
   4   8   7      150.64      163.83     21.89 o 
   5   8   7       65.87       75.78     15.23 o 
   6   8   7       82.49       84.37     15.93 o 
   7   8   7      577.60      591.42     27.53 o 
   8   8   7       11.26       -3.75     12.42 o 
   9   8   7       89.63      101.19     16.40 o 
  10   8   7        0.12       10.22     16.92 o 
  11   8   7       40.57       26.41     16.34 o 
  12   8   7        3.33      -16.88     23.85 o 
  13   8   7        7.58        1.27     21.55 o 
  14   8   7       60.28       48.69     30.17 o 
  15   8   7      294.18      307.56     36.70 o 
   1   9   7      451.29      416.52     58.21 o 
   2   9   7      777.07      779.41     41.79 o 
   3   9   7       22.77       31.08     17.02 o 
   4   9   7      299.97      268.28     26.47 o 
   5   9   7        3.22       -4.97     15.49 o 
   6   9   7       37.50       26.66     18.08 o 
   7   9   7        7.30       36.91     18.08 o 
   8   9   7      133.01      126.02     22.47 o 
   9   9   7        6.06      -13.87     14.10 o 
  10   9   7        1.98        6.38     18.17 o 
  11   9   7       18.45       -7.34     17.54 o 
  12   9   7        0.01      -10.65     17.60 o 
  13   9   7       46.61       39.90     34.00 o 
   0  10   7        5.08       -1.51     32.05 o 
   1  10   7      113.93      149.82     24.12 o 
   2  10   7      165.60      172.67     34.64 o 
   3  10   7      428.44      434.21     43.14 o 
   4  10   7      113.14      100.07     21.95 o 
   5  10   7      230.12      238.92     28.58 o 
   6  10   7       86.55       83.33     22.03 o 
   7  10   7      365.86      345.93     32.05 o 
   8  10   7        0.46      -10.18     33.62 o 
   9  10   7       17.05        9.76     23.19 o 
  10  10   7       60.35      106.03     27.87 o 
  11  10   7       44.85       53.09     32.93 o 
  12  10   7       18.70       24.76     24.72 o 
   1  11   7       65.19       91.39     22.92 o 
   2  11   7        9.93       -9.83     18.62 o 
   3  11   7       17.36       36.71     20.95 o 
   4  11   7       45.68       63.21     22.62 o 
   5  11   7       54.07       60.89     22.73 o 
   6  11   7        0.13        2.57     20.12 o 
   7  11   7       36.93       41.50     38.75 o 
   8  11   7      516.57      584.53     51.68 o 
   9  11   7      553.13      590.38     72.63 o 
   0  12   7       44.31       44.08     67.60 o 
   1  12   7       13.57      -12.52     17.55 o 
   2  12   7      107.29      125.85     23.05 o 
   3  12   7        3.56       -0.97     22.02 o 
   4  12   7        3.00       19.61     22.43 o 
   5  12   7      659.76      694.59     57.77 o 
   0   0   8      438.95      416.66     22.08 o 
   1   0   8        0.00       -0.27      7.10 o 
   2   0   8      532.71      562.00     21.98 o 
   3   0   8     3733.12     3621.21     77.74 o 
   4   0   8     5472.86     5517.69    115.70 o 
   5   0   8     1892.95     1848.89     52.07 o 
   6   0   8     4411.59     4689.07    114.91 o 
   7   0   8      375.77      345.58     16.74 o 
   8   0   8      246.33      269.97     15.98 o 
   9   0   8      126.75      133.97     23.24 o 
  10   0   8     1608.28     1591.01     54.53 o 
  11   0   8     2790.80     2794.02     81.88 o 
  12   0   8     1084.08     1170.01     48.13 o 
  13   0   8     1500.21     1597.58     58.80 o 
  14   0   8        5.79      -18.20     18.20 o 
  15   0   8        0.23      -18.56     18.56 o 
  16   0   8        0.81        1.57     22.35 o 
  17   0   8      249.29      247.52     31.77 o 
  18   0   8      117.79       74.55     26.51 o 
  19   0   8      162.49       98.94     30.66 o 
   1   1   8     2408.00     2381.71     43.78 o 
   2   1   8        8.27        9.28      4.41 o 
   3   1   8      242.70      232.34      8.81 o 
   4   1   8      169.92      179.29      7.79 o 
   5   1   8     2228.87     2291.08     37.33 o 
   6   1   8     2161.22     2453.93     43.31 o 
   7   1   8      464.78      521.45     16.97 o 
   8   1   8      177.87      201.77     11.91 o 
   9   1   8      199.58      183.01     11.50 o 
  10   1   8       30.20       50.75     11.09 o 
  11   1   8      689.24      704.41     25.27 o 
  12   1   8      541.88      462.44     22.19 o 
  13   1   8      227.84      226.96     17.83 o 
  14   1   8       43.11       37.28     16.51 o 
  15   1   8      218.01      223.03     19.41 o 
  16   1   8       33.52       11.80     14.95 o 
  17   1   8      676.40      725.43     32.73 o 
  18   1   8      117.84      103.13     19.40 o 
  19   1   8      654.28      683.57     38.26 o 
   0   2   8     2894.55     3036.06     79.52 o 
   1   2   8      319.29      335.60     11.68 o 
   2   2   8     5683.36     5431.28     93.74 o 
   3   2   8       57.37       79.01      5.20 o 
   4   2   8     1231.55     1240.34     24.56 o 
   5   2   8       82.83      104.92      7.80 o 
   6   2   8      215.39      207.68     10.68 o 
   7   2   8      196.37      226.65     12.58 o 
   8   2   8     1848.66     1893.86     43.21 o 
   9   2   8       51.93       38.95     10.12 o 
  10   2   8       58.09       74.08      9.53 o 
  11   2   8      318.74      285.38     16.87 o 
  12   2   8     2558.36     2600.89     56.41 o 
  13   2   8       73.22       72.18     13.42 o 
  14   2   8       82.92       71.90     14.44 o 
  15   2   8      717.81      703.02     30.00 o 
  16   2   8        5.28        7.52     21.35 o 
  17   2   8       56.92       66.99     20.26 o 
  18   2   8      404.89      405.88     30.13 o 
  19   2   8      113.73       91.38     23.66 o 
   1   3   8       61.98       74.34      6.78 o 
   2   3   8      637.41      566.11     19.16 o 
   3   3   8     2710.31     2614.19     60.75 o 
   4   3   8      213.12      226.91     12.49 o 
   5   3   8      926.62      877.21     23.04 o 
   6   3   8       82.56       98.89      9.07 o 
   7   3   8     2396.32     2306.70     49.91 o 
   8   3   8      141.28      136.80     13.05 o 
   9   3   8      335.28      272.91     13.49 o 
  10   3   8      169.41      183.69     12.37 o 
  11   3   8      258.45      227.23     15.46 o 
  12   3   8        5.34        1.09     10.61 o 
  13   3   8      391.84      423.69     25.02 o 
  14   3   8       18.88       -0.57     18.98 o 
  15   3   8      283.43      236.81     22.59 o 
  16   3   8      140.91      129.83     21.38 o 
  17   3   8      509.44      536.78     32.44 o 
  18   3   8      451.68      511.69     38.58 o 
  19   3   8       19.33       21.86     23.54 o 
   1   4   8      667.33      624.44     24.14 o 
   2   4   8     3108.16     3008.72     79.57 o 
   3   4   8      131.03      139.97      9.19 o 
   4   4   8      454.95      541.76     25.64 o 
   5   4   8      339.57      324.81     12.71 o 
   6   4   8      238.54      216.75     11.31 o 
   7   4   8     1615.56     1489.13     37.97 o 
   8   4   8     2891.35     2690.33     59.78 o 
   9   4   8      393.14      403.13     20.43 o 
  10   4   8       53.71       25.04     11.15 o 
  11   4   8      182.42      139.82     15.57 o 
  12   4   8      159.18      117.90     14.64 o 
  13   4   8       70.58       90.07     16.61 o 
  14   4   8       11.65       -3.98     14.18 o 
  15   4   8      584.32      556.32     37.29 o 
  16   4   8       52.39       70.50     18.68 o 
  17   4   8      234.71      230.22     28.47 o 
  18   4   8        0.20       -6.99     22.14 o 
   1   5   8       56.88       58.48      8.14 o 
   2   5   8      533.19      600.94     62.59 o 
   3   5   8        0.27       -1.83      8.98 o 
   4   5   8       91.52       86.42     17.75 o 
   5   5   8      207.82      174.37     15.64 o 
   6   5   8      345.08      315.25     17.69 o 
   7   5   8      159.85      163.90     16.20 o 
   8   5   8     1435.36     1375.31     37.89 o 
   9   5   8       89.56      114.82     13.82 o 
  10   5   8      153.30      141.96     17.77 o 
  11   5   8      571.82      587.55     27.36 o 
  12   5   8       11.24       27.73     12.68 o 
  13   5   8      457.05      484.18     30.34 o 
  14   5   8      658.50      562.81     35.48 o 
  15   5   8      173.51      159.72     21.17 o 
  16   5   8      101.79       80.75     23.84 o 
  17   5   8      114.76      114.56     25.78 o 
  18   5   8       61.75       28.08     23.83 o 
   0   6   8        8.95      -17.16     17.16 o 
   1   6   8      246.28      237.48     17.43 o 
   2   6   8      543.71      490.98     30.23 o 
   3   6   8     1139.23     1011.08     37.08 o 
   4   6   8      832.28      789.13     26.39 o 
   5   6   8     1242.39     1200.14     33.70 o 
   6   6   8       16.82        8.68      9.35 o 
   7   6   8      685.26      617.96     24.89 o 
   8   6   8      310.48      334.48     20.26 o 
   9   6   8        0.03      -11.01     11.01 o 
  10   6   8      154.35      142.87     15.98 o 
  11   6   8        0.03        0.78     11.77 o 
  12   6   8      704.78      590.68     30.66 o 
  13   6   8       25.49       28.40     14.69 o 
  14   6   8       69.55       97.90     20.45 o 
  15   6   8        4.63      -12.86     17.52 o 
  16   6   8       30.89       48.10     22.19 o 
  17   6   8       23.09        4.04     22.43 o 
   1   7   8      476.59      392.78     41.40 o 
   2   7   8      355.47      258.39     29.03 o 
   3   7   8      274.29      228.99     21.93 o 
   4   7   8      109.69       91.45     13.96 o 
   5   7   8       82.21       82.92     12.92 o 
   6   7   8      512.40      466.16     23.21 o 
   7   7   8       16.28       15.11     11.22 o 
   8   7   8      471.62      432.83     23.23 o 
   9   7   8       39.34       34.89     12.59 o 
  10   7   8        2.53       -2.66     12.05 o 
  11   7   8       11.07        3.08     13.09 o 
  12   7   8      288.64      278.72     22.42 o 
  13   7   8       83.57       48.18     19.16 o 
  14   7   8      778.30      802.39     59.95 o 
  15   7   8       21.35       20.22     23.96 o 
  16   7   8      105.68      127.82     25.76 o 
   0   8   8      112.09      113.14     32.69 o 
   1   8   8       84.49       79.92     22.15 o 
   2   8   8       57.75       33.64     17.39 o 
   3   8   8      112.78      107.34     18.69 o 
   4   8   8     2177.88     2031.38     67.48 o 
   5   8   8       65.07       66.83     19.95 o 
   6   8   8        0.23       -9.11     14.25 o 
   7   8   8       64.60       79.31     16.37 o 
   8   8   8        5.47       -1.67     13.11 o 
   9   8   8      282.26      250.64     25.85 o 
  10   8   8       99.20       73.48     22.40 o 
  11   8   8      247.95      212.60     21.08 o 
  12   8   8      452.40      372.50     29.33 o 
  13   8   8       15.23      -16.72     16.72 o 
  14   8   8       19.94       -5.24     41.83 o 
  15   8   8      279.57      350.12     65.44 o 
   1   9   8       31.17       55.52     32.09 o 
   2   9   8      419.76      373.61     30.82 o 
   3   9   8       73.14       76.76     19.34 o 
   4   9   8      556.34      549.99     36.91 o 
   5   9   8        0.35       -7.26     15.44 o 
   6   9   8      166.32      152.68     35.46 o 
   7   9   8        1.28       13.35     17.22 o 
   8   9   8       21.98       13.29     17.17 o 
   9   9   8      216.99      256.90     24.21 o 
  10   9   8       19.10       28.27     18.83 o 
  11   9   8      284.48      242.34     29.04 o 
  12   9   8        1.80        1.14     21.96 o 
  13   9   8       47.25       50.14     22.56 o 
   0  10   8     1911.07     1830.85    121.10 o 
   1  10   8        0.28      -15.81     15.81 o 
   2  10   8       47.84       68.32     20.20 o 
   3  10   8      134.38      118.09     23.41 o 
   4  10   8      119.97      178.15     25.58 o 
   5  10   8      288.23      329.43     31.45 o 
   6  10   8       19.77       20.02     19.98 o 
   7  10   8       30.16       45.00     20.50 o 
   8  10   8      174.49      174.33     26.50 o 
   9  10   8      396.75      398.69     71.60 o 
  10  10   8       72.62       37.93     24.74 o 
  11  10   8      149.70      119.85     24.57 o 
   1  11   8        3.93        8.51     20.07 o 
   2  11   8       19.37       15.59     19.95 o 
   3  11   8        9.78       11.40     20.42 o 
   4  11   8       20.23       39.26     21.66 o 
   5  11   8      258.94      281.69     31.95 o 
   6  11   8       10.21       -7.50     21.40 o 
   7  11   8        9.37       -3.31     23.18 o 
   8  11   8       19.04       74.41     44.29 o 
   9  11   8      319.47      412.52     87.89 o 
   0  12   8       25.00       49.52     28.86 o 
   1  12   8        6.00        9.86     19.02 o 
   2  12   8       87.78      102.04     26.22 o 
   3  12   8        7.53       24.11     22.88 o 
   4  12   8       14.74       18.26     23.04 o 
   1   1   9        9.58        6.44      6.55 o 
   2   1   9       70.47       74.62      6.02 o 
   3   1   9       12.01       17.06      4.82 o 
   4   1   9       77.61       85.31      6.03 o 
   5   1   9      129.37      134.40      9.94 o 
   6   1   9     1270.37     1279.64     26.21 o 
   7   1   9      400.24      404.09     12.83 o 
   8   1   9        5.87        0.09      5.73 o 
   9   1   9      509.51      483.75     18.41 o 
  10   1   9       43.46       37.43     15.87 o 
  11   1   9      744.37      726.97     26.27 o 
  12   1   9        0.82       13.55     11.82 o 
  13   1   9       32.78       21.12     12.60 o 
  14   1   9       85.65       89.86     15.80 o 
  15   1   9       98.76      105.55     17.38 o 
  16   1   9       27.55       48.88     16.26 o 
  17   1   9       17.88      -15.23     15.23 o 
  18   1   9       46.12       35.58     20.68 o 
  19   1   9       60.71       89.50     23.17 o 
   0   2   9     3012.42     3409.10     85.31 o 
   1   2   9     4021.25     4144.99     73.01 o 
   2   2   9      138.09      132.58      8.19 o 
   3   2   9        7.15        6.48      5.18 o 
   4   2   9       26.44       32.65      5.34 o 
   5   2   9     1698.74     1724.86     32.77 o 
   6   2   9      554.11      527.89     15.94 o 
   7   2   9     1960.86     2008.55     42.30 o 
   8   2   9       92.38      130.48     15.12 o 
   9   2   9      191.19      184.78     12.43 o 
  10   2   9        0.18       -0.21      7.88 o 
  11   2   9      735.66      732.43     23.15 o 
  12   2   9        3.12      -10.68     10.68 o 
  13   2   9      573.75      569.82     25.50 o 
  14   2   9       46.40       52.24     13.68 o 
  15   2   9       15.61        9.60     16.02 o 
  16   2   9      233.90      249.49     29.87 o 
  17   2   9      150.13      155.88     22.33 o 
  18   2   9      121.02       91.35     22.31 o 
  19   2   9       19.66        6.81     20.00 o 
   1   3   9      637.07      640.61     19.86 o 
   2   3   9     1450.88     1466.18     33.44 o 
   3   3   9      488.58      415.02     13.89 o 
   4   3   9        1.26       -6.08      6.08 o 
   5   3   9      171.15      177.13      8.96 o 
   6   3   9      108.37      120.35      9.08 o 
   7   3   9       18.99       11.63      5.74 o 
   8   3   9      268.63      359.66     18.82 o 
   9   3   9       22.07       39.03      8.30 o 
  10   3   9      364.99      279.37     16.30 o 
  11   3   9      122.32      136.60     13.61 o 
  12   3   9     1724.36     1727.45     42.51 o 
  13   3   9        0.14       12.94     14.12 o 
  14   3   9       10.24       24.08     23.30 o 
  15   3   9      175.84      167.99     21.38 o 
  16   3   9      395.44      446.58     32.38 o 
  17   3   9      440.08      479.88     31.90 o 
  18   3   9      308.71      316.54     29.58 o 
  19   3   9      140.63      111.36     28.03 o 
   0   4   9      148.22      118.92     23.78 o 
   1   4   9    12214.29    12692.79    299.62 o 
   2   4   9     3356.86     3277.77     66.29 o 
   3   4   9        0.51       -0.26      5.93 o 
   4   4   9      231.83      206.20     14.88 o 
   5   4   9     1177.91     1163.24     34.95 o 
   6   4   9       25.17       14.96      8.04 o 
   7   4   9     1553.39     1402.86     47.53 o 
   8   4   9      679.95      589.12     24.25 o 
   9   4   9      454.94      447.05     21.70 o 
  10   4   9      633.18      630.98     24.45 o 
  11   4   9      591.24      489.63     22.68 o 
  12   4   9       35.48       35.32     12.25 o 
  13   4   9       74.86       49.60     14.63 o 
  14   4   9       67.30       48.57     16.61 o 
  15   4   9        3.42        4.19     15.20 o 
  16   4   9       72.50       72.35     20.15 o 
  17   4   9       56.84       65.35     21.45 o 
  18   4   9      189.52      175.80     27.86 o 
   1   5   9      941.06      816.58    131.84 o 
   2   5   9       36.87       25.06     10.84 o 
   3   5   9       12.68       19.02      9.21 o 
   4   5   9      224.39      189.46     18.89 o 
   5   5   9      205.60      218.06     14.98 o 
   6   5   9      230.59      216.20     15.51 o 
   7   5   9     1239.55     1152.76     33.59 o 
   8   5   9      228.28      203.57     16.19 o 
   9   5   9       95.21      100.03     24.22 o 
  10   5   9      512.35      474.58     23.90 o 
  11   5   9       19.45       19.37     12.37 o 
  12   5   9        3.25        4.85     11.55 o 
  13   5   9       59.40       44.04     13.65 o 
  14   5   9      148.40      134.95     19.80 o 
  15   5   9       63.13       66.65     18.75 o 
  16   5   9        3.07      -13.42     17.10 o 
  17   5   9      126.82      155.90     27.76 o 
  18   5   9        0.32       30.99     24.08 o 
   0   6   9     3789.07     3665.39    177.52 o 
   1   6   9      169.51      165.23     22.15 o 
   2   6   9        0.41       22.62     23.04 o 
   3   6   9        6.46       -9.42      9.42 o 
   4   6   9     2209.88     2006.70     47.97 o 
   5   6   9     4304.22     3939.30     82.68 o 
   6   6   9      300.99      299.40     18.69 o 
   7   6   9      418.94      431.76     22.15 o 
   8   6   9      753.63      750.61     28.22 o 
   9   6   9       39.21       41.97     12.58 o 
  10   6   9     1123.26     1048.34     34.96 o 
  11   6   9      212.94      206.13     18.63 o 
  12   6   9       23.30       27.78     14.00 o 
  13   6   9      633.07      610.32     30.44 o 
  14   6   9      109.41       94.15     18.37 o 
  15   6   9      467.36      452.32     33.94 o 
  16   6   9      481.13      496.80     35.99 o 
  17   6   9      143.28      115.28     29.94 o 
   1   7   9      348.12      308.27     32.14 o 
   2   7   9      393.88      372.61     34.19 o 
   3   7   9       44.84       37.79     14.45 o 
   4   7   9      201.26      215.54     22.24 o 
   5   7   9        2.63       -3.65     10.80 o 
   6   7   9       79.38       76.02     13.18 o 
   7   7   9        1.59       -7.10     10.58 o 
   8   7   9       18.54        8.82     11.53 o 
   9   7   9       21.21        6.44     14.95 o 
  10   7   9       91.62       97.69     15.28 o 
  11   7   9      428.65      393.13     31.96 o 
  12   7   9       41.58       26.02     14.80 o 
  13   7   9      243.89      231.87     22.09 o 
  14   7   9       81.55      112.02     29.01 o 
  15   7   9       79.99       93.89     23.41 o 
  16   7   9      120.71       92.22     25.39 o 
   0   8   9       18.17       27.11     27.52 o 
   1   8   9      118.90       58.78     20.72 o 
   2   8   9      171.35      164.24     34.56 o 
   3   8   9      242.77      214.60     37.91 o 
   4   8   9        3.46       14.15     14.64 o 
   5   8   9        0.13       -0.75     14.09 o 
   6   8   9       44.31       50.62     17.03 o 
   7   8   9      449.15      405.38     27.27 o 
   8   8   9        0.22       13.74     14.47 o 
   9   8   9       17.90       18.40     14.66 o 
  10   8   9      291.29      314.68     28.90 o 
  11   8   9      231.80      196.56     20.34 o 
  12   8   9      322.08      369.43     35.85 o 
  13   8   9      117.61       96.73     21.46 o 
  14   8   9       16.09        9.46     26.80 o 
   1   9   9       48.38       57.66     24.29 o 
   2   9   9      501.61      514.56     35.82 o 
   3   9   9        1.07       18.37     16.69 o 
   4   9   9      109.71       78.09     20.35 o 
   5   9   9        3.60        0.28     15.70 o 
   6   9   9       23.67       29.84     17.78 o 
   7   9   9       33.27       17.69     30.91 o 
   8   9   9      497.39      535.18     37.96 o 
   9   9   9        1.34       18.46     15.91 o 
  10   9   9       95.96       79.55     18.95 o 
  11   9   9      391.96      353.37     41.47 o 
  12   9   9      679.03      659.94     54.26 o 
  13   9   9       13.50       -0.44     20.48 o 
   0  10   9       60.65       46.85     33.64 o 
   1  10   9      185.76      202.71     26.77 o 
   2  10   9        7.00       19.57     18.62 o 
   3  10   9       56.40       57.99     20.51 o 
   4  10   9       45.87       40.10     34.91 o 
   5  10   9       13.23       30.20     19.52 o 
   6  10   9       69.67       78.07     22.37 o 
   7  10   9      113.11      141.22     24.64 o 
   8  10   9      281.65      305.66     31.45 o 
   9  10   9       24.91       42.21     24.38 o 
  10  10   9      261.56      248.79     36.20 o 
  11  10   9        1.44        5.96     19.79 o 
   1  11   9      223.65      232.91     39.63 o 
   2  11   9      196.31      243.86     30.22 o 
   3  11   9       13.85       12.87     19.94 o 
   4  11   9       71.62       97.84     24.72 o 
   5  11   9       39.16       50.57     22.90 o 
   6  11   9      188.16      193.63     40.51 o 
   7  11   9       87.07      115.50     25.66 o 
   8  11   9       30.68       41.77     45.93 o 
   0  12   9      195.37      232.27     39.13 o 
   1  12   9        2.30      -17.17     17.78 o 
   2  12   9        8.64        2.37     22.10 o 
   3  12   9       46.89       47.97     24.71 o 
   0   0  10    12043.58    11447.76    330.02 o 
   1   0  10     1392.72     1513.20     43.61 o 
   2   0  10      567.12      498.69     21.56 o 
   3   0  10      255.70      261.78     13.22 o 
   4   0  10       24.70       27.33      9.37 o 
   5   0  10     2096.68     2021.44     52.54 o 
   6   0  10     4505.34     4552.75     98.91 o 
   7   0  10        1.88       13.13      8.45 o 
   8   0  10      549.52      554.93     24.52 o 
   9   0  10      550.73      557.93     23.91 o 
  10   0  10      113.44      132.63     19.64 o 
  11   0  10     1550.00     1582.31     56.81 o 
  12   0  10     2112.47     1920.64     65.14 o 
  13   0  10       88.74      106.21     22.95 o 
  14   0  10      569.26      554.11     53.42 o 
  15   0  10     2645.28     2566.10     84.29 o 
  16   0  10      219.92      199.34     30.34 o 
  17   0  10       12.56       -9.29     23.11 o 
  18   0  10      367.62      376.92     38.55 o 
  19   0  10      732.97      809.28    102.63 o 
   1   1  10      516.13      559.88     15.86 o 
   2   1  10     2509.00     2472.72     46.47 o 
   3   1  10     1832.43     1939.39     34.81 o 
   4   1  10       26.03       29.22      5.16 o 
   5   1  10      848.50      904.54     18.84 o 
   6   1  10      497.12      541.26     16.40 o 
   7   1  10      354.75      361.64     12.75 o 
   8   1  10       32.20       23.50     10.52 o 
   9   1  10        9.65        7.03      8.60 o 
  10   1  10        4.27       10.26      8.55 o 
  11   1  10       53.84       63.85     13.09 o 
  12   1  10     1494.96     1485.48     39.48 o 
  13   1  10       58.70       40.04     13.53 o 
  14   1  10       15.72       14.90     13.98 o 
  15   1  10      518.32      473.99     25.69 o 
  16   1  10        6.85      -16.31     16.31 o 
  17   1  10      142.74      111.08     22.02 o 
  18   1  10        0.70      -19.39     19.39 o 
  19   1  10      106.57       39.63     23.20 o 
   0   2  10     4116.57     4290.03    106.05 o 
   1   2  10      787.14      827.19     22.51 o 
   2   2  10      912.53      923.64     21.80 o 
   3   2  10     1099.47     1106.55     24.60 o 
   4   2  10     1083.71     1071.56     21.89 o 
   5   2  10       13.60       15.18      6.04 o 
   6   2  10      785.52      748.18     19.46 o 
   7   2  10     1285.63     1184.90     29.57 o 
   8   2  10      102.76      117.41      9.89 o 
   9   2  10      852.45      836.41     22.95 o 
  10   2  10        9.12       20.89      8.85 o 
  11   2  10     1128.98     1066.42     28.09 o 
  12   2  10      963.69      906.76     29.83 o 
  13   2  10        0.06       14.17     13.58 o 
  14   2  10       33.67       23.23     15.82 o 
  15   2  10      135.48      112.68     19.77 o 
  16   2  10       20.07       28.62     18.06 o 
  17   2  10       15.68        2.87     19.00 o 
  18   2  10       44.58       34.12     21.09 o 
  19   2  10       76.66       94.12     24.12 o 
   1   3  10     1546.04     1473.26     31.24 o 
   2   3  10     3118.69     3300.95     60.81 o 
   3   3  10      728.02      671.78     19.63 o 
   4   3  10      799.54      848.03     28.63 o 
   5   3  10       42.00       52.31      8.62 o 
   6   3  10       76.46       66.01     16.03 o 
   7   3  10     1134.96     1138.14     31.98 o 
   8   3  10      120.60      106.21     11.24 o 
   9   3  10     2626.99     2391.66     50.93 o 
  10   3  10      995.60      968.95     32.24 o 
  11   3  10     5001.98     4479.01     86.48 o 
  12   3  10     1750.22     1721.84     45.40 o 
  13   3  10      969.91      915.13     35.30 o 
  14   3  10      115.59      116.65     18.79 o 
  15   3  10      142.67      105.71     20.18 o 
  16   3  10       83.68       79.96     19.66 o 
  17   3  10        1.52      -11.02     18.89 o 
  18   3  10        7.47      -16.80     19.06 o 
   0   4  10    14345.28    14375.66    422.34 o 
   1   4  10     1007.98     1007.47     28.63 o 
   2   4  10       89.89       64.99     12.42 o 
   3   4  10      459.28      429.11     24.64 o 
   4   4  10        0.10       -6.82      6.82 o 
   5   4  10       30.90       20.98      7.62 o 
   6   4  10      529.50      506.81     21.81 o 
   7   4  10     1248.71     1173.26     30.52 o 
   8   4  10     2705.67     2492.01     52.78 o 
   9   4  10     1624.46     1492.73     37.30 o 
  10   4  10      432.94      410.23     20.48 o 
  11   4  10       18.38       16.07     10.82 o 
  12   4  10      673.79      602.20     25.94 o 
  13   4  10        0.43       -6.33     11.61 o 
  14   4  10      244.16      222.36     22.51 o 
  15   4  10       20.89       11.65     16.83 o 
  16   4  10      130.05      140.66     21.62 o 
  17   4  10       62.54       71.57     20.86 o 
  18   4  10        0.05       -5.38     23.01 o 
   1   5  10       12.53       11.05     16.28 o 
   2   5  10      539.96      493.70     27.28 o 
   3   5  10     2722.84     2511.08     71.55 o 
   4   5  10     2046.65     2076.94     53.64 o 
   5   5  10      663.87      634.58     25.97 o 
   6   5  10        4.79       -2.35      8.69 o 
   7   5  10      362.29      345.85     22.70 o 
   8   5  10      329.63      318.37     21.58 o 
   9   5  10       43.63       19.97     11.59 o 
  10   5  10     1091.78      940.54     30.51 o 
  11   5  10        1.15        4.58     11.06 o 
  12   5  10       26.83       29.54     12.77 o 
  13   5  10        5.00        6.42     12.84 o 
  14   5  10       15.72        4.54     15.65 o 
  15   5  10       76.80       91.23     19.86 o 
  16   5  10      237.04      237.07     25.26 o 
  17   5  10       88.31      111.28     26.68 o 
   0   6  10     4046.80     4085.63    195.43 o 
   1   6  10      142.09      145.20     22.48 o 
   2   6  10        4.91        6.97     15.04 o 
   3   6  10      846.59      827.04     75.82 o 
   4   6  10     1760.41     1640.16     48.67 o 
   5   6  10      223.06      178.26     14.97 o 
   6   6  10      691.65      643.14     26.05 o 
   7   6  10       92.42      104.88     13.80 o 
   8   6  10      435.61      388.08     22.23 o 
   9   6  10        0.77      -11.14     11.14 o 
  10   6  10       42.29       18.01     13.03 o 
  11   6  10      207.97      201.56     18.60 o 
  12   6  10      686.00      630.06     30.48 o 
  13   6  10       20.32       18.48     13.68 o 
  14   6  10       29.55       49.41     17.07 o 
  15   6  10       35.01        9.63     18.02 o 
  16   6  10      175.50      163.70     26.65 o 
   1   7  10        5.74      -13.60     21.22 o 
   2   7  10      248.40      292.94     30.84 o 
   3   7  10       18.39        2.01     12.59 o 
   4   7  10     1628.24     1612.85     56.98 o 
   5   7  10      299.62      297.86     22.23 o 
   6   7  10      223.60      220.22     20.00 o 
   7   7  10      285.91      285.09     22.84 o 
   8   7  10       67.38       64.17     14.22 o 
   9   7  10       74.87       71.69     14.82 o 
  10   7  10      279.57      309.44     22.12 o 
  11   7  10      519.78      465.49     26.61 o 
  12   7  10      138.23      111.54     17.80 o 
  13   7  10      171.50      170.17     20.44 o 
  14   7  10      131.68      126.70     23.88 o 
  15   7  10      533.19      561.25     38.21 o 
   0   8  10      537.35      473.14     59.39 o 
   1   8  10        9.83       -6.78     27.52 o 
   2   8  10       44.03       24.56     19.98 o 
   3   8  10      327.46      316.67     29.99 o 
   4   8  10      709.79      714.03     45.67 o 
   5   8  10       85.77       86.59     18.81 o 
   6   8  10       63.19      105.90     19.88 o 
   7   8  10      129.06      134.25     18.91 o 
   8   8  10       63.98       66.55     16.39 o 
   9   8  10        7.14       29.30     14.77 o 
  10   8  10        4.11       -2.92     14.40 o 
  11   8  10      274.75      256.13     24.79 o 
  12   8  10      389.86      366.78     28.44 o 
  13   8  10       43.26        9.41     19.34 o 
  14   8  10       85.66       84.49     23.94 o 
   1   9  10      111.81      125.46     27.71 o 
   2   9  10       43.82       60.88     19.85 o 
   3   9  10      156.20      104.84     28.08 o 
   4   9  10        1.99        1.72     16.04 o 
   5   9  10      100.24       73.62     19.98 o 
   6   9  10        3.14      -16.20     16.20 o 
   7   9  10      314.80      239.20     28.28 o 
   8   9  10        0.00       31.34     18.77 o 
   9   9  10        0.16       -5.44     23.55 o 
  10   9  10       37.58       31.62     17.32 o 
  11   9  10        2.90      -17.88     17.88 o 
  12   9  10       67.23       74.35     22.18 o 
  13   9  10       84.98       73.00     23.41 o 
   0  10  10      455.83      474.28     67.05 o 
   1  10  10       21.72       23.38     19.41 o 
   2  10  10      120.58      114.39     36.10 o 
   3  10  10        1.54       16.51     18.31 o 
   4  10  10        5.54       -1.74     18.24 o 
   5  10  10       28.00       14.56     18.13 o 
   6  10  10        4.76       21.06     19.78 o 
   7  10  10       12.19       30.67     20.68 o 
   8  10  10      315.69      305.37     31.91 o 
   9  10  10      374.93      413.63     36.63 o 
  10  10  10       32.56       53.21     26.51 o 
   1  11  10       61.35       68.41     22.57 o 
   2  11  10       77.87       58.12     21.63 o 
   3  11  10       50.75       68.11     23.32 o 
   4  11  10       13.52        3.20     19.82 o 
   5  11  10       12.79       36.59     21.45 o 
   6  11  10        7.08       -9.01     19.33 o 
   7  11  10       14.70       11.90     20.56 o 
   8  11  10       14.74       13.77     23.96 o 
   0  12  10        6.19       -9.26     26.42 o 
   1  12  10       44.53       19.15     21.45 o 
   2  12  10       48.53       84.02     26.24 o 
   1   1  11      694.00      689.86     18.57 o 
   2   1  11      945.30      999.10     23.54 o 
   3   1  11      450.67      427.88     13.44 o 
   4   1  11      228.22      249.35      9.54 o 
   5   1  11       20.43       28.29      7.38 o 
   6   1  11     1912.49     2030.20     40.81 o 
   7   1  11      656.95      661.12     19.95 o 
   8   1  11       52.90       61.59      8.60 o 
   9   1  11       27.70       24.44      8.53 o 
  10   1  11      193.77      165.07     15.46 o 
  11   1  11       45.97       51.97     12.48 o 
  12   1  11     1006.26      996.81     32.14 o 
  13   1  11       12.75       25.18     13.67 o 
  14   1  11        0.65       13.67     15.92 o 
  15   1  11       86.36      100.38     19.57 o 
  16   1  11        2.09      -10.21     22.33 o 
  17   1  11       69.88       35.35     21.99 o 
  18   1  11      896.67      937.09     44.42 o 
  19   1  11       60.06       54.24     24.64 o 
   0   2  11     1368.12     1147.37     44.97 o 
   1   2  11      375.68      392.27     13.88 o 
   2   2  11        0.76       -1.79      4.22 o 
   3   2  11       91.45      102.93      6.48 o 
   4   2  11     1149.19     1225.64     31.42 o 
   5   2  11      387.49      423.24     15.47 o 
   6   2  11      305.53      310.76     13.77 o 
   7   2  11       11.56       15.11     10.20 o 
   8   2  11      172.24      201.14     14.03 o 
   9   2  11       42.62       51.49      9.48 o 
  10   2  11      753.01      806.16     26.22 o 
  11   2  11      501.20      454.29     21.44 o 
  12   2  11       26.94       19.53     13.20 o 
  13   2  11      496.67      459.16     27.12 o 
  14   2  11       49.18       45.90     16.57 o 
  15   2  11       19.22       20.65     17.09 o 
  16   2  11      115.00       95.71     20.44 o 
  17   2  11       53.57       28.75     19.88 o 
  18   2  11        2.71        6.01     20.60 o 
   1   3  11       36.87       46.32      7.45 o 
   2   3  11      403.08      356.59     13.89 o 
   3   3  11       86.52      101.56      8.02 o 
   4   3  11      274.08      270.15     14.70 o 
   5   3  11       19.63       26.07      7.62 o 
   6   3  11       67.11       64.68      9.54 o 
   7   3  11        8.47       15.50     13.39 o 
   8   3  11      327.40      274.24     15.74 o 
   9   3  11       61.93       48.56     11.18 o 
  10   3  11      283.61      206.45     15.45 o 
  11   3  11      315.45      307.86     18.58 o 
  12   3  11      341.15      404.46     26.49 o 
  13   3  11      190.61      174.46     20.71 o 
  14   3  11       54.36       56.48     17.67 o 
  15   3  11       50.73       54.16     17.60 o 
  16   3  11        1.17      -19.02     19.02 o 
  17   3  11        7.77      -17.20     17.20 o 
  18   3  11       15.61      -22.21     23.22 o 
   0   4  11      142.02      131.40     19.24 o 
   1   4  11      310.25      322.43     22.70 o 
   2   4  11       58.06       32.20      9.25 o 
   3   4  11      116.43      102.52     11.88 o 
   4   4  11      810.28      737.30     22.54 o 
   5   4  11      319.74      284.08     15.05 o 
   6   4  11      424.67      396.46     18.07 o 
   7   4  11      168.08      165.91     13.28 o 
   8   4  11     2351.28     2027.47     45.55 o 
   9   4  11      383.81      332.66     18.52 o 
  10   4  11      124.30      144.50     14.09 o 
  11   4  11       66.81       57.01     12.14 o 
  12   4  11        9.29       18.38     12.05 o 
  13   4  11       24.55       21.89     13.30 o 
  14   4  11       19.68       35.68     16.49 o 
  15   4  11       66.71       40.31     18.32 o 
  16   4  11      565.66      593.87     34.29 o 
  17   4  11      110.27       66.86     21.81 o 
  18   4  11        6.63      -10.09     20.33 o 
   1   5  11      410.44      386.46     23.46 o 
   2   5  11       58.23       64.62     16.33 o 
   3   5  11       37.32       33.26     10.00 o 
   4   5  11     1690.12     1637.54     40.70 o 
   5   5  11       22.92       26.25      9.34 o 
   6   5  11      516.13      480.49     22.02 o 
   7   5  11     1096.10     1037.22     29.79 o 
   8   5  11      325.01      314.15     17.97 o 
   9   5  11       81.88       67.57     12.24 o 
  10   5  11      494.42      432.56     21.80 o 
  11   5  11       51.54       29.84     12.17 o 
  12   5  11       41.51       34.64     18.86 o 
  13   5  11       11.38        4.13     12.96 o 
  14   5  11       58.48       34.26     16.79 o 
  15   5  11       29.72       10.61     17.36 o 
  16   5  11      638.73      683.06     39.00 o 
  17   5  11        0.01      -18.00     22.12 o 
   0   6  11      865.95      810.64     61.29 o 
   1   6  11     1198.93     1196.56     56.53 o 
   2   6  11     2971.68     2961.07    107.75 o 
   3   6  11       20.36       -0.37     37.90 o 
   4   6  11      539.87      452.71     25.84 o 
   5   6  11        0.96       -2.38     13.07 o 
   6   6  11        8.06       -3.03     10.77 o 
   7   6  11       22.99      -10.40     10.40 o 
   8   6  11       14.52       23.13     13.96 o 
   9   6  11        0.00       -7.71     11.13 o 
  10   6  11       21.86       16.83     12.96 o 
  11   6  11        0.73       -8.75     11.47 o 
  12   6  11       45.65       61.17     14.35 o 
  13   6  11      312.28      322.98     22.48 o 
  14   6  11      420.64      363.17     24.20 o 
  15   6  11       63.19       72.87     22.20 o 
  16   6  11      209.06      241.12     34.48 o 
   1   7  11       68.24       82.87     21.33 o 
   2   7  11        0.77        4.62     16.81 o 
   3   7  11      473.97      433.38     30.05 o 
   4   7  11      145.67      178.32     21.76 o 
   5   7  11      179.44      173.70     18.34 o 
   6   7  11       31.82        6.14     12.76 o 
   7   7  11      287.51      277.07     22.56 o 
   8   7  11       31.28       27.82     13.90 o 
   9   7  11       69.45       60.76     16.33 o 
  10   7  11      162.08      167.23     20.51 o 
  11   7  11       17.05       15.61     13.94 o 
  12   7  11      558.67      514.15     29.65 o 
  13   7  11      103.82      105.42     17.19 o 
  14   7  11      112.45      104.93     27.45 o 
  15   7  11        0.46       -0.30     21.04 o 
   0   8  11      592.20      596.22     67.86 o 
   1   8  11        0.09        9.89     23.27 o 
   2   8  11      200.06      174.32     28.95 o 
   3   8  11       29.34        5.03     14.93 o 
   4   8  11      456.18      369.83     29.53 o 
   5   8  11       15.48        2.15     15.39 o 
   6   8  11       26.85       35.76     16.25 o 
   7   8  11       90.36       75.59     16.74 o 
   8   8  11        9.11       -4.07     14.37 o 
   9   8  11       32.20       34.81     16.77 o 
  10   8  11       53.99       27.04     16.29 o 
  11   8  11       25.89       14.72     15.87 o 
  12   8  11      185.75      185.62     23.73 o 
  13   8  11      312.94      314.35     28.46 o 
  14   8  11      367.38      396.07     41.77 o 
   1   9  11       98.02       75.98     24.93 o 
   2   9  11       22.46       27.46     19.13 o 
   3   9  11        0.00      -14.63     14.63 o 
   4   9  11        1.57       -3.52     16.79 o 
   5   9  11      103.65      146.47     23.70 o 
   6   9  11      166.13      176.74     24.92 o 
   7   9  11      198.48      163.86     37.08 o 
   8   9  11      277.50      299.53     30.53 o 
   9   9  11       20.58       13.17     16.43 o 
  10   9  11       19.21       30.33     17.07 o 
  11   9  11      313.46      280.12     27.80 o 
  12   9  11      238.14      210.57     28.84 o 
   0  10  11      158.70      108.93     43.54 o 
   1  10  11       28.10       37.75     21.43 o 
   2  10  11       17.02       29.11     30.82 o 
   3  10  11        0.16       -5.23     17.85 o 
   4  10  11       48.64       77.75     22.30 o 
   5  10  11      246.96      263.81     30.28 o 
   6  10  11        6.64       -2.44     18.10 o 
   7  10  11       15.49        2.56     19.67 o 
   8  10  11       29.62       15.93     20.21 o 
   9  10  11      349.51      308.79     66.42 o 
  10  10  11        8.49       23.02     58.90 o 
   1  11  11       21.28        7.24     20.94 o 
   2  11  11       55.07       50.22     21.56 o 
   3  11  11        4.55      -10.31     21.72 o 
   4  11  11      794.29      852.81     88.16 o 
   5  11  11        8.40      -14.30     19.84 o 
   6  11  11       41.46       98.01     28.98 o 
   7  11  11        0.96        2.83     30.34 o 
   0   0  12    10952.12    10475.12    304.62 o 
   1   0  12     1749.35     1811.80     51.88 o 
   2   0  12      288.55      327.10     21.51 o 
   3   0  12      820.52      852.91     31.04 o 
   4   0  12      765.79      828.56     25.58 o 
   5   0  12     3789.56     3805.11     84.67 o 
   6   0  12      588.58      573.21     23.44 o 
   7   0  12      203.66      182.31     25.41 o 
   8   0  12       65.73       55.51     10.55 o 
   9   0  12       24.21       26.57     15.36 o 
  10   0  12       42.52       16.02     18.69 o 
  11   0  12      278.84      201.20     23.53 o 
  12   0  12       61.67       21.16     23.39 o 
  13   0  12      114.28      166.94     25.43 o 
  14   0  12       66.54       50.56     23.10 o 
  15   0  12       30.16       17.58     54.61 o 
  16   0  12     1680.68     1536.96     82.90 o 
  17   0  12      362.22      415.70     49.38 o 
  18   0  12      203.57      190.61     42.11 o 
   1   1  12      288.53      309.42     12.82 o 
   2   1  12     1109.69     1098.30     25.66 o 
   3   1  12      301.69      341.61     11.96 o 
   4   1  12      286.62      306.00     10.85 o 
   5   1  12      393.05      412.31     12.88 o 
   6   1  12     1436.56     1487.65     32.61 o 
   7   1  12        0.65       -6.22      6.22 o 
   8   1  12     1099.57     1156.44     27.06 o 
   9   1  12      191.12      196.61     12.76 o 
  10   1  12        1.92        2.80     10.58 o 
  11   1  12      301.14      291.79     18.49 o 
  12   1  12       79.00       76.17     16.01 o 
  13   1  12       35.69       39.19     16.27 o 
  14   1  12      433.61      433.40     28.28 o 
  15   1  12       39.20       21.01     18.55 o 
  16   1  12      254.87      253.58     26.31 o 
  17   1  12       73.23       90.66     21.87 o 
  18   1  12       64.53       42.77     23.50 o 
   0   2  12      355.03      311.31     16.74 o 
   1   2  12      210.65      230.62     11.32 o 
   2   2  12       16.41       23.40      5.69 o 
   3   2  12       68.56       82.92      6.44 o 
   4   2  12     2352.88     2258.56     38.11 o 
   5   2  12      370.88      377.73     17.90 o 
   6   2  12     2007.39     1839.76     43.63 o 
   7   2  12       13.81        5.93      7.88 o 
   8   2  12        0.08       -5.94      8.38 o 
   9   2  12       10.74       26.52     11.73 o 
  10   2  12      544.77      595.59     23.17 o 
  11   2  12      793.63      702.46     28.73 o 
  12   2  12      151.28      170.75     18.71 o 
  13   2  12       11.13        8.93     14.88 o 
  14   2  12      110.50       94.50     18.35 o 
  15   2  12       10.96        2.39     15.78 o 
  16   2  12      176.78      150.23     22.76 o 
  17   2  12      262.88      320.22     28.63 o 
  18   2  12      408.77      460.44     33.87 o 
   1   3  12      790.22      747.98     28.16 o 
   2   3  12        3.34        7.90      6.52 o 
   3   3  12        3.76        6.57      6.05 o 
   4   3  12       43.12       45.40      9.35 o 
   5   3  12       59.09       27.93     10.29 o 
   6   3  12      439.14      410.66     18.15 o 
   7   3  12     5570.43     5587.41    101.88 o 
   8   3  12        6.37        5.84     10.61 o 
   9   3  12      566.68      580.78     22.97 o 
  10   3  12     1263.56     1244.79     34.15 o 
  11   3  12       60.66       17.72     11.42 o 
  12   3  12      162.84      162.45     16.03 o 
  13   3  12       54.08       47.61     15.53 o 
  14   3  12      135.07       88.43     18.05 o 
  15   3  12       66.13       25.51     17.30 o 
  16   3  12        1.67      -16.65     17.00 o 
  17   3  12       85.57       65.52     20.97 o 
  18   3  12       25.95       16.05     20.60 o 
   0   4  12       55.90       37.81     16.87 o 
   1   4  12       50.33       51.21     12.04 o 
   2   4  12      673.00      637.34     22.34 o 
   3   4  12       40.99       19.25     14.88 o 
   4   4  12     2656.48     2377.35     53.21 o 
   5   4  12      551.67      508.35     19.98 o 
   6   4  12      289.82      296.28     16.36 o 
   7   4  12       83.30       74.34     11.31 o 
   8   4  12        0.48       -6.12      8.61 o 
   9   4  12       11.35        6.87     10.11 o 
  10   4  12        0.00       -9.69      9.79 o 
  11   4  12      978.06      878.52     29.82 o 
  12   4  12       30.76       19.36     12.33 o 
  13   4  12      196.37      205.95     18.22 o 
  14   4  12       32.67       30.34     16.01 o 
  15   4  12        3.54       14.90     16.40 o 
  16   4  12      300.83      347.36     28.98 o 
  17   4  12        0.45       -5.40     18.70 o 
   1   5  12      258.64      273.51     18.20 o 
   2   5  12      155.75      175.04     18.67 o 
   3   5  12      181.55      149.76     15.95 o 
   4   5  12      850.59      804.58     28.18 o 
   5   5  12     1096.18     1032.65     32.03 o 
   6   5  12      281.00      287.21     16.34 o 
   7   5  12       50.73       51.11     11.10 o 
   8   5  12       17.34       16.83     10.33 o 
   9   5  12      207.72      219.05     16.67 o 
  10   5  12      145.49      139.79     14.98 o 
  11   5  12        1.03        6.64     11.09 o 
  12   5  12        0.53        1.04     11.95 o 
  13   5  12      482.47      454.50     25.08 o 
  14   5  12      172.68      170.91     18.79 o 
  15   5  12       21.11       29.58     18.70 o 
  16   5  12      172.93      184.12     24.88 o 
  17   5  12       23.52       26.85     20.50 o 
   0   6  12      845.67      856.83     45.10 o 
   1   6  12     1825.01     1912.55     62.99 o 
   2   6  12      406.62      427.27     28.42 o 
   3   6  12      144.03      115.44     23.79 o 
   4   6  12      151.25      117.00     15.95 o 
   5   6  12      267.15      310.31     27.89 o 
   6   6  12       20.80        8.41     12.14 o 
   7   6  12       81.95       56.04     15.33 o 
   8   6  12       81.20       99.25     15.08 o 
   9   6  12       50.57       27.44     14.01 o 
  10   6  12      131.67      161.25     16.54 o 
  11   6  12        3.73      -11.31     11.31 o 
  12   6  12      186.10      168.43     17.86 o 
  13   6  12       19.84       36.32     14.53 o 
  14   6  12      326.05      362.35     28.30 o 
  15   6  12      103.08       86.03     31.35 o 
  16   6  12      637.46      587.87     44.99 o 
   1   7  12      337.20      253.84     30.40 o 
   2   7  12        0.03      -15.99     15.99 o 
   3   7  12      659.58      565.23     34.62 o 
   4   7  12      151.31       87.67     17.58 o 
   5   7  12       85.77      100.03     16.29 o 
   6   7  12       51.44       51.76     17.10 o 
   7   7  12        2.31      -13.44     14.66 o 
   8   7  12      374.38      385.97     27.36 o 
   9   7  12      172.41      115.33     18.15 o 
  10   7  12       62.57       61.20     20.59 o 
  11   7  12       38.79       55.44     15.51 o 
  12   7  12       88.48       89.20     17.66 o 
  13   7  12      270.92      258.50     24.33 o 
  14   7  12        6.74       -9.26     16.54 o 
  15   7  12      119.11      150.67     31.88 o 
   0   8  12        2.70       11.27     28.66 o 
   1   8  12       13.48       32.92     24.45 o 
   2   8  12      100.15      106.04     28.41 o 
   3   8  12      125.44      116.04     20.49 o 
   4   8  12       97.77       71.72     19.18 o 
   5   8  12      228.84      196.36     24.54 o 
   6   8  12       34.70       62.44     18.21 o 
   7   8  12      118.37       85.12     17.76 o 
   8   8  12      730.83      732.25     37.96 o 
   9   8  12        7.38       14.27     15.23 o 
  10   8  12       65.90       87.27     18.77 o 
  11   8  12        0.24       10.73     16.25 o 
  12   8  12       20.36       36.87     16.47 o 
  13   8  12       45.40       37.98     17.93 o 
   1   9  12       92.49       92.80     32.02 o 
   2   9  12       10.17       -0.47     16.23 o 
   3   9  12       89.29      114.92     21.11 o 
   4   9  12      127.43      121.29     23.49 o 
   5   9  12        0.51      -16.15     16.15 o 
   6   9  12        3.79       11.52     16.88 o 
   7   9  12        9.08       11.38     18.44 o 
   8   9  12      146.82      136.07     24.54 o 
   9   9  12        8.52       -5.98     15.78 o 
  10   9  12        4.58       15.64     17.74 o 
  11   9  12      153.12      178.20     24.14 o 
  12   9  12        4.90       37.08     19.08 o 
   0  10  12        0.45       -5.56     34.61 o 
   1  10  12        1.42       17.44     18.80 o 
   2  10  12      142.11      205.39     27.80 o 
   3  10  12       44.14       48.25     22.27 o 
   4  10  12      130.72      184.88     27.43 o 
   5  10  12       53.17       54.41     20.57 o 
   6  10  12       11.14       -2.81     25.80 o 
   7  10  12       47.53       45.76     21.74 o 
   8  10  12       64.81       70.95     22.16 o 
   9  10  12       35.13       19.57     24.27 o 
   1  11  12        8.72       -1.10     20.91 o 
   2  11  12       56.44       23.39     22.54 o 
   3  11  12       16.31       16.92     21.82 o 
   4  11  12       62.35       92.04     25.60 o 
   5  11  12       98.83      119.83     26.75 o 
   6  11  12        4.90        5.82     21.76 o 
   1   1  13      620.03      639.80     18.87 o 
   2   1  13       62.43       66.48      7.96 o 
   3   1  13       55.80       66.76      6.97 o 
   4   1  13       14.32       16.52      5.56 o 
   5   1  13       74.26       83.90      8.85 o 
   6   1  13      161.12      165.24     10.31 o 
   7   1  13      940.00     1010.29     24.55 o 
   8   1  13      522.51      488.92     17.82 o 
   9   1  13      553.08      549.18     24.20 o 
  10   1  13      199.84      211.64     17.65 o 
  11   1  13      393.89      355.68     22.70 o 
  12   1  13      304.72      266.74     28.22 o 
  13   1  13      148.81      144.95     19.03 o 
  14   1  13        6.12        9.06     16.56 o 
  15   1  13       85.11       55.89     18.85 o 
  16   1  13      190.51      206.80     24.52 o 
  17   1  13       41.85       29.57     23.93 o 
  18   1  13      201.04      199.07     35.37 o 
   0   2  13       83.07      110.69     13.18 o 
   1   2  13        0.24       -6.12      6.12 o 
   2   2  13       49.09       37.28      5.82 o 
   3   2  13        0.59        2.90      6.57 o 
   4   2  13     2343.11     2474.23     45.26 o 
   5   2  13      543.60      598.07     21.71 o 
   6   2  13      375.79      370.64     18.15 o 
   7   2  13      969.73      935.67     26.51 o 
   8   2  13     2331.74     2269.26     48.94 o 
   9   2  13     1047.52     1100.60     30.75 o 
  10   2  13       68.35       56.61     11.49 o 
  11   2  13        1.49        5.83     12.77 o 
  12   2  13        5.20        8.34     13.60 o 
  13   2  13       13.53        6.42     14.82 o 
  14   2  13        1.89        1.76     16.08 o 
  15   2  13      457.31      471.35     35.79 o 
  16   2  13       33.94       39.76     19.79 o 
  17   2  13        1.48      -19.98     19.98 o 
  18   2  13        1.64      -20.47     20.47 o 
   1   3  13        0.10        2.58      6.96 o 
   2   3  13        2.34        2.39      6.84 o 
   3   3  13      139.96      133.51     11.89 o 
   4   3  13      108.36      116.13     11.30 o 
   5   3  13      329.38      392.68     23.99 o 
   6   3  13        5.12        5.60      8.08 o 
   7   3  13        1.00        1.56      8.72 o 
   8   3  13      681.89      660.67     23.77 o 
   9   3  13      129.18       89.30     12.63 o 
  10   3  13      309.63      320.45     18.68 o 
  11   3  13       21.18       36.13     11.87 o 
  12   3  13       52.94       56.94     13.11 o 
  13   3  13      413.66      419.64     26.55 o 
  14   3  13        1.24      -14.86     14.86 o 
  15   3  13        1.63        0.97     16.87 o 
  16   3  13       29.69       41.18     19.30 o 
  17   3  13       97.00       76.63     22.49 o 
   0   4  13       43.99       45.33     17.54 o 
   1   4  13        7.47       -2.08     16.59 o 
   2   4  13      246.41      234.58     18.63 o 
   3   4  13     2601.34     2447.07     63.91 o 
   4   4  13     3610.16     3567.24     68.70 o 
   5   4  13      829.45      785.17     24.68 o 
   6   4  13     1406.13     1322.84     37.50 o 
   7   4  13       20.63        3.79      9.64 o 
   8   4  13      372.49      386.90     19.84 o 
   9   4  13       78.90       63.02     12.40 o 
  10   4  13       89.00      102.06     13.51 o 
  11   4  13      886.49      808.82     28.78 o 
  12   4  13      523.39      562.45     26.35 o 
  13   4  13      126.40      111.80     16.13 o 
  14   4  13      205.00      170.73     21.77 o 
  15   4  13      529.38      527.93     32.29 o 
  16   4  13       49.88       14.89     26.52 o 
  17   4  13        0.33      -17.19     26.42 o 
   1   5  13      890.69      823.11     37.55 o 
   2   5  13      233.58      241.44     27.21 o 
   3   5  13      111.87      143.07     17.96 o 
   4   5  13      890.75      800.14     29.33 o 
   5   5  13       89.19       86.38     13.73 o 
   6   5  13       18.95       23.35     11.62 o 
   7   5  13       83.15       71.12     12.53 o 
   8   5  13        4.87       15.78     10.23 o 
   9   5  13      326.37      361.15     20.40 o 
  10   5  13      198.58      202.06     17.23 o 
  11   5  13      890.49      901.01     37.58 o 
  12   5  13        1.27        0.33     12.48 o 
  13   5  13      498.97      513.81     26.81 o 
  14   5  13      168.64      162.95     18.73 o 
  15   5  13      711.55      788.89     42.87 o 
  16   5  13      117.37      162.57     23.98 o 
   0   6  13     5756.57     5508.31    257.35 o 
   1   6  13      703.37      674.20     35.07 o 
   2   6  13     2301.86     2041.16     67.57 o 
   3   6  13     2364.95     2123.13     69.85 o 
   4   6  13      760.27      694.77     36.30 o 
   5   6  13        6.16       36.18     12.15 o 
   6   6  13      261.43      247.29     19.51 o 
   7   6  13      260.75      228.95     19.33 o 
   8   6  13      102.72      117.42     16.08 o 
   9   6  13       18.21       38.88     14.21 o 
  10   6  13       98.26      118.02     17.31 o 
  11   6  13      166.49      153.90     20.50 o 
  12   6  13       72.74       47.79     18.67 o 
  13   6  13        2.52       34.30     14.80 o 
  14   6  13        1.07       -5.59     14.87 o 
  15   6  13       69.70       65.12     21.69 o 
   1   7  13      223.06      196.83     28.21 o 
   2   7  13       79.77       69.74     17.74 o 
   3   7  13       98.65       96.20     16.41 o 
   4   7  13       30.89       39.76     14.31 o 
   5   7  13       14.42       38.66     14.79 o 
   6   7  13      116.38      106.34     21.50 o 
   7   7  13      265.45      292.07     22.15 o 
   8   7  13      397.13      373.26     24.74 o 
   9   7  13       14.05       12.01     14.16 o 
  10   7  13      212.16      237.06     22.73 o 
  11   7  13      123.30      135.30     19.09 o 
  12   7  13       67.17       42.37     18.89 o 
  13   7  13        4.49       19.86     16.80 o 
  14   7  13       13.48       -8.32     16.73 o 
   0   8  13       15.13        0.19     25.60 o 
   1   8  13      261.22      280.24     34.44 o 
   2   8  13      227.82      310.73     56.87 o 
   3   8  13        8.20       19.19     15.79 o 
   4   8  13      258.30      232.98     25.93 o 
   5   8  13        3.94       -3.11     21.06 o 
   6   8  13       70.61       85.36     26.79 o 
   7   8  13      189.58      214.49     23.07 o 
   8   8  13        1.40       -0.81     18.72 o 
   9   8  13      507.70      538.13     38.69 o 
  10   8  13      168.65      160.58     19.91 o 
  11   8  13     1301.44     1363.11     52.66 o 
  12   8  13      153.83      162.73     24.84 o 
  13   8  13      162.54      221.63     24.13 o 
   1   9  13        0.00        1.51     37.23 o 
   2   9  13      207.04      259.92     28.71 o 
   3   9  13       49.68        5.24     31.74 o 
   4   9  13       73.10       86.68     20.78 o 
   5   9  13       18.12       -9.07     16.65 o 
   6   9  13        2.59        8.27     17.85 o 
   7   9  13        3.61        5.40     19.93 o 
   8   9  13      305.23      315.13     32.44 o 
   9   9  13       26.95       18.33     20.86 o 
  10   9  13       56.62       46.40     20.29 o 
  11   9  13      196.73      247.00     28.84 o 
   0  10  13      123.07      133.56     44.35 o 
   1  10  13       16.25       35.43     21.43 o 
   2  10  13        5.18       22.00     20.71 o 
   3  10  13       84.60       80.64     23.19 o 
   4  10  13        5.89        0.25     17.58 o 
   5  10  13      135.19      153.40     25.49 o 
   6  10  13        1.81      -15.86     19.05 o 
   7  10  13        5.06      -20.79     27.79 o 
   8  10  13      110.58      100.21     24.88 o 
   9  10  13       88.11       39.43     21.45 o 
   1  11  13      785.77      925.01     55.18 o 
   2  11  13      111.69       86.96     31.20 o 
   3  11  13        2.04      -15.72     19.91 o 
   4  11  13      239.22      243.20     32.39 o 
   5  11  13        3.35        4.36     21.75 o 
   0   0  14     1950.80     2158.96    109.34 o 
   1   0  14     6408.41     7044.51    173.32 o 
   2   0  14      429.11      492.82     24.16 o 
   3   0  14       37.97       37.86     11.30 o 
   4   0  14      191.58      187.18     13.67 o 
   5   0  14      351.00      417.71     19.46 o 
   6   0  14      180.29      200.60     14.67 o 
   7   0  14      370.87      372.75     23.74 o 
   8   0  14     2676.96     2650.96     76.87 o 
   9   0  14        0.04       -3.27     13.83 o 
  10   0  14     1406.69     1402.34     51.37 o 
  11   0  14       56.93       39.80     20.89 o 
  12   0  14      561.52      517.26     45.56 o 
  13   0  14       37.56        9.56     24.96 o 
  14   0  14       51.28       42.34     26.33 o 
  15   0  14       16.92       28.22     28.29 o 
  16   0  14       35.96        9.92     39.41 o 
  17   0  14       65.66       75.99     37.04 o 
  18   0  14       19.26       54.79     36.13 o 
   1   1  14      579.50      507.28     17.28 o 
   2   1  14      212.84      226.61     12.20 o 
   3   1  14     1162.99     1238.80     26.24 o 
   4   1  14      118.36      120.03      8.13 o 
   5   1  14        0.95       14.91      5.72 o 
   6   1  14       75.13       77.12      8.53 o 
   7   1  14      203.78      194.18     13.40 o 
   8   1  14       11.15        2.40      8.79 o 
   9   1  14      101.28       98.11     18.12 o 
  10   1  14      577.30      534.46     25.81 o 
  11   1  14       43.46       54.06     14.42 o 
  12   1  14      153.11      147.31     19.00 o 
  13   1  14      321.39      329.25     24.84 o 
  14   1  14        0.59      -15.30     15.30 o 
  15   1  14       25.29        9.38     19.27 o 
  16   1  14      178.38      175.66     27.61 o 
  17   1  14       40.30       37.46     22.84 o 
  18   1  14      165.33      115.22     28.18 o 
   0   2  14     1361.25     1471.09    141.48 o 
   1   2  14      299.59      327.51     14.33 o 
   2   2  14      509.71      581.76     18.64 o 
   3   2  14      130.40      139.27     15.75 o 
   4   2  14     1693.62     1703.62     37.84 o 
   5   2  14       29.46       14.65      8.41 o 
   6   2  14       42.81       52.96      9.73 o 
   7   2  14      124.32      115.26     11.65 o 
   8   2  14     2346.69     2220.91     48.46 o 
   9   2  14     1447.27     1364.66     39.81 o 
  10   2  14       83.23       98.22     14.20 o 
  11   2  14     2731.59     2680.78     65.50 o 
  12   2  14      125.80      133.26     18.45 o 
  13   2  14      420.51      363.13     25.61 o 
  14   2  14       64.64       50.89     18.20 o 
  15   2  14      191.59      169.60     23.24 o 
  16   2  14      259.64      230.33     25.98 o 
  17   2  14      539.00      531.97     39.74 o 
   1   3  14     1104.34     1050.37     34.62 o 
   2   3  14       58.85       58.11      8.32 o 
   3   3  14      297.80      358.17     17.97 o 
   4   3  14     1955.80     1952.47     42.34 o 
   5   3  14      126.53      131.71     11.86 o 
   6   3  14     1290.94     1248.02     32.32 o 
   7   3  14      312.02      310.82     17.12 o 
   8   3  14      821.29      707.03     25.21 o 
   9   3  14     1416.65     1382.69     36.57 o 
  10   3  14       21.77       20.65     12.35 o 
  11   3  14     1061.79      937.30     30.71 o 
  12   3  14        9.34       17.94     14.24 o 
  13   3  14       29.95       22.47     16.00 o 
  14   3  14      109.07       96.35     19.40 o 
  15   3  14       44.62       27.27     17.50 o 
  16   3  14      121.03      140.19     22.80 o 
  17   3  14        0.86      -12.81     20.33 o 
   0   4  14        0.37      -13.75     15.12 o 
   1   4  14      519.03      493.03     24.63 o 
   2   4  14       39.60       24.52     14.84 o 
   3   4  14       92.02       69.53     14.64 o 
   4   4  14      556.05      511.81     23.92 o 
   5   4  14     1701.77     1564.46     37.74 o 
   6   4  14        0.47       -7.87      8.97 o 
   7   4  14      203.14      215.54     18.67 o 
   8   4  14      283.97      269.70     17.31 o 
   9   4  14      547.85      515.10     26.31 o 
  10   4  14        1.20       -0.47     11.04 o 
  11   4  14      479.85      443.14     23.19 o 
  12   4  14      303.05      284.00     20.28 o 
  13   4  14      168.22      143.33     19.62 o 
  14   4  14        0.26        6.02     16.31 o 
  15   4  14      246.61      298.36     27.07 o 
  16   4  14       17.80        3.52     18.79 o 
  17   4  14       47.23       40.19     21.36 o 
   1   5  14       30.08       -6.44     19.24 o 
   2   5  14       83.01       64.17     20.00 o 
   3   5  14     4046.65     3847.79     93.87 o 
   4   5  14       92.16      120.28     14.39 o 
   5   5  14      115.08      115.24     15.09 o 
   6   5  14        4.10       -8.82     11.05 o 
   7   5  14        2.23       39.08     13.49 o 
   8   5  14        1.56       -4.50     11.95 o 
   9   5  14      262.60      271.85     18.84 o 
  10   5  14      353.01      360.35     21.66 o 
  11   5  14       96.91       80.95     14.56 o 
  12   5  14     1022.07      980.62     34.11 o 
  13   5  14        0.04        1.65     13.36 o 
  14   5  14      123.13      107.70     30.86 o 
  15   5  14      153.55      170.83     23.71 o 
  16   5  14      249.13      247.43     27.17 o 
   0   6  14      253.54      256.76     41.83 o 
   1   6  14     1326.71     1354.94     64.87 o 
   2   6  14        0.12        4.94     14.19 o 
   3   6  14      265.10      229.80     24.37 o 
   4   6  14        5.50       -0.71     12.85 o 
   5   6  14      100.58      134.02     16.08 o 
   6   6  14        0.46       -5.73     11.80 o 
   7   6  14      167.10      158.17     17.08 o 
   8   6  14       53.87       61.90     15.06 o 
   9   6  14        3.01        4.34     13.05 o 
  10   6  14        1.59        9.52     13.90 o 
  11   6  14      609.19      632.99     32.48 o 
  12   6  14      100.99       95.13     18.21 o 
  13   6  14        0.18       -4.72     15.32 o 
  14   6  14       11.10        1.95     17.44 o 
  15   6  14       15.44        6.42     21.57 o 
   1   7  14      457.35      390.57     38.55 o 
   2   7  14       31.73       42.32     20.22 o 
   3   7  14      299.73      348.29     25.06 o 
   4   7  14       40.55       63.59     16.21 o 
   5   7  14       77.82       80.98     16.64 o 
   6   7  14       10.07        3.76     12.36 o 
   7   7  14        1.36       -4.59     13.11 o 
   8   7  14      102.45      147.74     18.35 o 
   9   7  14      179.04      186.30     20.19 o 
  10   7  14      106.88      104.41     17.96 o 
  11   7  14        8.87       -3.42     13.94 o 
  12   7  14       62.71       51.36     17.25 o 
  13   7  14        1.83       29.14     17.38 o 
  14   7  14        0.08        6.84     17.23 o 
   0   8  14      845.79      887.78     76.84 o 
   1   8  14      161.73      127.87     33.48 o 
   2   8  14       20.69       40.53     23.34 o 
   3   8  14      176.21      137.77     22.08 o 
   4   8  14      129.96      112.48     18.41 o 
   5   8  14       15.13        8.57     17.42 o 
   6   8  14        0.29       -8.79     14.35 o 
   7   8  14      126.48      135.61     20.88 o 
   8   8  14      278.42      361.66     25.64 o 
   9   8  14      336.95      381.49     27.15 o 
  10   8  14      197.36      255.17     23.95 o 
  11   8  14      369.11      354.33     34.56 o 
  12   8  14       45.87       60.96     18.17 o 
   1   9  14        6.27       23.35     22.26 o 
   2   9  14        7.14      -12.73     17.15 o 
   3   9  14       19.02       21.95     18.31 o 
   4   9  14       11.29       18.54     18.11 o 
   5   9  14        1.48       -4.14     19.13 o 
   6   9  14       49.92       55.47     16.92 o 
   7   9  14        7.14       11.29     16.10 o 
   8   9  14       19.78        8.36     16.78 o 
   9   9  14      177.23      270.72     41.95 o 
  10   9  14       40.29       38.63     17.16 o 
  11   9  14      103.84       91.27     49.07 o 
   0  10  14      119.21      110.16     44.12 o 
   1  10  14        4.32        4.82     20.05 o 
   2  10  14      109.56      131.78     25.85 o 
   3  10  14        1.71       18.97     20.81 o 
   4  10  14       63.76       76.83     22.96 o 
   5  10  14      401.12      422.61     37.92 o 
   6  10  14        0.08       -9.21     18.07 o 
   7  10  14        0.02       -9.57     20.26 o 
   8  10  14       39.19       45.64     19.66 o 
   1  11  14       14.53        3.89     21.77 o 
   2  11  14        0.00      -14.83     20.98 o 
   3  11  14       38.88       42.51     23.94 o 
   4  11  14       56.00       64.65     24.93 o 
   1   1  15       20.21       40.01      8.08 o 
   2   1  15      720.15      761.34     21.96 o 
   3   1  15      812.72      890.97     30.13 o 
   4   1  15      304.75      315.91     13.59 o 
   5   1  15      487.67      528.17     28.66 o 
   6   1  15      139.13      141.38     12.10 o 
   7   1  15      466.58      467.89     19.80 o 
   8   1  15       88.33       79.15     13.01 o 
   9   1  15     1574.47     1479.19     49.26 o 
  10   1  15      324.14      300.59     20.80 o 
  11   1  15      383.28      317.17     22.54 o 
  12   1  15       90.13       77.60     23.02 o 
  13   1  15        6.00       12.40     17.77 o 
  14   1  15       22.77       37.03     19.48 o 
  15   1  15       52.69       46.84     21.46 o 
  16   1  15        0.39       21.43     23.06 o 
  17   1  15      408.02      361.23     35.48 o 
   0   2  15      158.40      154.01     20.87 o 
   1   2  15        2.50        4.26      7.62 o 
   2   2  15      922.34      939.54     25.12 o 
   3   2  15      403.27      474.85     18.00 o 
   4   2  15      162.40      180.73     12.72 o 
   5   2  15       33.00       36.95      9.57 o 
   6   2  15      380.84      397.10     18.32 o 
   7   2  15      521.25      496.60     20.80 o 
   8   2  15      346.61      322.49     17.71 o 
   9   2  15      860.47      812.72     26.82 o 
  10   2  15        3.27        8.87     12.33 o 
  11   2  15       62.83       54.29     14.74 o 
  12   2  15        0.12       29.51     14.82 o 
  13   2  15       21.99       39.25     17.05 o 
  14   2  15        0.06       -7.98     16.41 o 
  15   2  15       35.50       35.05     18.92 o 
  16   2  15      129.00      142.16     31.90 o 
  17   2  15        0.13      -21.62     21.62 o 
   1   3  15        0.03       -1.81     10.19 o 
   2   3  15      316.66      291.32     20.14 o 
   3   3  15     1200.49     1165.32     39.59 o 
   4   3  15       34.86       28.82      9.17 o 
   5   3  15       39.97       64.72     10.69 o 
   6   3  15      130.93      118.75     12.52 o 
   7   3  15      281.81      280.66     20.65 o 
   8   3  15      527.19      596.67     24.21 o 
   9   3  15       51.45       53.67     12.26 o 
  10   3  15       81.66       47.96     12.50 o 
  11   3  15      547.18      541.89     28.14 o 
  12   3  15      249.96      276.45     28.10 o 
  13   3  15        0.14       -9.50     15.82 o 
  14   3  15       19.73       31.64     17.95 o 
  15   3  15      208.59      181.57     24.23 o 
  16   3  15       64.41       94.23     22.36 o 
  17   3  15      130.51      173.15     26.55 o 
   0   4  15      321.06      283.49     28.21 o 
   1   4  15      196.36      191.15     20.94 o 
   2   4  15       10.33       18.31     14.61 o 
   3   4  15        2.54       -2.99     12.06 o 
   4   4  15        5.17        5.78     10.43 o 
   5   4  15      297.75      306.06     19.74 o 
   6   4  15      292.03      237.38     22.90 o 
   7   4  15        6.38        1.31     11.27 o 
   8   4  15       14.54        9.01     10.67 o 
   9   4  15      945.63      938.03     50.53 o 
  10   4  15       73.87       63.42     13.36 o 
  11   4  15       10.64        4.52     11.47 o 
  12   4  15        0.56      -11.06     12.33 o 
  13   4  15      133.08      111.08     19.39 o 
  14   4  15      539.88      593.82     33.40 o 
  15   4  15      136.84      150.57     23.01 o 
  16   4  15       45.57       49.28     21.54 o 
   1   5  15      970.42      954.88     42.73 o 
   2   5  15      142.86      160.87     31.19 o 
   3   5  15      147.44       77.19     18.74 o 
   4   5  15     1490.78     1344.20     40.11 o 
   5   5  15      198.79      187.68     17.22 o 
   6   5  15       47.48       39.32     13.52 o 
   7   5  15      248.67      251.63     20.38 o 
   8   5  15       86.41      106.11     16.05 o 
   9   5  15      374.26      350.94     23.79 o 
  10   5  15       26.73       33.90     16.30 o 
  11   5  15      491.63      457.84     27.32 o 
  12   5  15      146.86      196.03     18.86 o 
  13   5  15      241.36      224.17     20.43 o 
  14   5  15        7.64        6.78     21.87 o 
  15   5  15      583.94      601.48     45.36 o 
   0   6  15      616.94      644.60     66.58 o 
   1   6  15      241.26      201.49     28.77 o 
   2   6  15       37.81       16.31     16.14 o 
   3   6  15      131.16      139.55     21.27 o 
   4   6  15       84.39       81.88     16.56 o 
   5   6  15        6.73        3.73     11.65 o 
   6   6  15       68.25       70.45     16.02 o 
   7   6  15       54.98       54.67     14.77 o 
   8   6  15       88.09       83.29     16.28 o 
   9   6  15       51.61       59.55     15.54 o 
  10   6  15       63.90       79.92     16.85 o 
  11   6  15      167.15      177.98     20.34 o 
  12   6  15       75.19       71.61     17.30 o 
  13   6  15       48.19       25.53     21.58 o 
  14   6  15      290.37      259.90     25.69 o 
   1   7  15       64.75       45.97     21.48 o 
   2   7  15      315.28      293.76     34.92 o 
   3   7  15      518.16      479.29     34.63 o 
   4   7  15      693.38      696.06     35.39 o 
   5   7  15       38.48       38.79     15.56 o 
   6   7  15      140.41      144.89     17.76 o 
   7   7  15        0.39       -0.55     12.87 o 
   8   7  15       31.60       44.84     15.02 o 
   9   7  15       89.25      104.17     27.15 o 
  10   7  15      207.83      215.38     22.23 o 
  11   7  15       20.00       47.14     17.27 o 
  12   7  15       13.61        7.91     16.50 o 
  13   7  15      186.59      184.04     23.58 o 
   0   8  15     1011.13      811.46     81.57 o 
   1   8  15        9.06       -3.92     23.26 o 
   2   8  15      428.77      427.97     42.77 o 
   3   8  15      513.82      511.75     36.50 o 
   4   8  15      122.40       96.63     20.90 o 
   5   8  15       12.31       31.68     16.02 o 
   6   8  15        4.18        1.60     15.67 o 
   7   8  15       73.73       57.08     30.27 o 
   8   8  15      119.24      116.33     32.04 o 
   9   8  15       59.10       65.88     17.22 o 
  10   8  15        1.83       17.72     16.21 o 
  11   8  15      428.70      458.21     34.27 o 
  12   8  15       34.63       39.08     18.28 o 
   1   9  15       18.88       42.33     24.24 o 
   2   9  15      723.46      751.62     46.26 o 
   3   9  15      858.83      958.82     50.82 o 
   4   9  15        4.26       -6.78     18.29 o 
   5   9  15       48.30       20.22     18.55 o 
   6   9  15       43.26       54.57     21.49 o 
   7   9  15       45.67       59.71     19.36 o 
   8   9  15      162.40      185.16     26.99 o 
   9   9  15        6.22        1.61     17.63 o 
  10   9  15       78.47      127.53     39.36 o 
   0  10  15       57.45      102.21     43.92 o 
   1  10  15      131.60      116.49     24.64 o 
   2  10  15       33.67       22.70     20.28 o 
   3  10  15       14.06       20.06     19.96 o 
   4  10  15        4.21       -5.45     18.96 o 
   5  10  15        2.53       -0.25     22.79 o 
   6  10  15      282.22      349.50     36.20 o 
   7  10  15        4.17      -13.94     19.87 o 
   1  11  15       69.53       89.42     26.68 o 
   0   0  16      566.41      587.79     50.38 o 
   1   0  16       19.59        5.50     18.04 o 
   2   0  16       75.73      127.29     33.43 o 
   3   0  16       92.66       87.52     17.01 o 
   4   0  16     1536.96     1550.70     42.13 o 
   5   0  16      423.96      412.69     21.18 o 
   6   0  16       98.36      113.20     15.31 o 
   7   0  16     2694.09     2580.54     96.08 o 
   8   0  16       41.34       54.69     22.13 o 
   9   0  16        0.76       -1.46     38.07 o 
  10   0  16       11.84       19.73     21.55 o 
  11   0  16       17.32       19.63     23.67 o 
  12   0  16       14.41       10.42     24.42 o 
  13   0  16      175.72      180.59     40.43 o 
  14   0  16       18.21        6.79     34.50 o 
  15   0  16      290.08      253.59     40.65 o 
  16   0  16      226.84      253.35     43.39 o 
  17   0  16       15.05       47.21     34.77 o 
   1   1  16      187.37      213.42     12.80 o 
   2   1  16        8.22        0.17      7.59 o 
   3   1  16      511.44      496.63     18.91 o 
   4   1  16      622.71      625.40     20.71 o 
   5   1  16        2.91        3.99      9.12 o 
   6   1  16        1.25       16.92      9.02 o 
   7   1  16        8.42        7.42      9.30 o 
   8   1  16     2519.42     2622.81     61.32 o 
   9   1  16      770.02      841.60     34.19 o 
  10   1  16      100.90       67.82     14.74 o 
  11   1  16       68.13       60.82     17.92 o 
  12   1  16       28.64       34.84     18.13 o 
  13   1  16       94.29       71.30     27.60 o 
  14   1  16       56.93       25.91     19.46 o 
  15   1  16        0.03       15.42     21.03 o 
  16   1  16        9.11       13.27     21.51 o 
  17   1  16        1.29       -8.00     28.37 o 
   0   2  16      222.09      204.23     23.67 o 
   1   2  16      457.32      482.74     23.72 o 
   2   2  16      136.43      140.73     12.75 o 
   3   2  16      742.79      752.56     37.75 o 
   4   2  16      643.97      637.36     27.51 o 
   5   2  16      594.78      603.37     21.90 o 
   6   2  16      111.20      113.76     12.25 o 
   7   2  16       19.60       12.91      9.72 o 
   8   2  16      659.32      610.57     23.80 o 
   9   2  16       56.96       57.96     13.13 o 
  10   2  16        0.84        4.03     11.90 o 
  11   2  16        6.77       38.98     14.75 o 
  12   2  16       87.57       80.50     17.41 o 
  13   2  16        0.02       28.09     16.14 o 
  14   2  16        8.20      -13.42     18.73 o 
  15   2  16      137.10      121.47     24.71 o 
  16   2  16      131.27      127.63     25.21 o 
  17   2  16      199.52      179.65     29.16 o 
   1   3  16       31.10       38.06     11.97 o 
   2   3  16       17.63        6.50     20.33 o 
   3   3  16     1869.07     1866.81     53.77 o 
   4   3  16     3510.32     3421.23     75.07 o 
   5   3  16      252.00      239.08     15.44 o 
   6   3  16      727.44      687.33     24.76 o 
   7   3  16       55.15       50.47     11.30 o 
   8   3  16       74.34       98.99     13.14 o 
   9   3  16       26.04       10.15     11.00 o 
  10   3  16       69.00       50.56     13.30 o 
  11   3  16       31.65       42.97     22.27 o 
  12   3  16       86.81      105.33     18.45 o 
  13   3  16       20.02       29.44     19.07 o 
  14   3  16       51.37       35.50     18.53 o 
  15   3  16       26.26       14.09     25.02 o 
  16   3  16        3.15        2.82     20.00 o 
   0   4  16      225.70      236.62     27.72 o 
   1   4  16      243.23      216.67     23.07 o 
   2   4  16      468.30      466.32     55.16 o 
   3   4  16      401.11      344.28     24.21 o 
   4   4  16     1181.16     1135.83     36.19 o 
   5   4  16      667.68      664.05     28.45 o 
   6   4  16       33.57       49.16     12.86 o 
   7   4  16       46.96       57.34     13.46 o 
   8   4  16      200.53      221.79     19.15 o 
   9   4  16      180.96      193.80     16.63 o 
  10   4  16       49.18       49.19     13.29 o 
  11   4  16       23.80       28.18     12.85 o 
  12   4  16        1.32       -2.66     15.59 o 
  13   4  16      324.11      257.38     24.03 o 
  14   4  16       61.53       51.74     19.15 o 
  15   4  16      806.67      855.06     41.45 o 
  16   4  16       73.62       74.75     23.77 o 
   1   5  16      102.37       71.68     25.03 o 
   2   5  16      646.35      546.14     34.56 o 
   3   5  16      312.50      243.95     25.60 o 
   4   5  16       23.31       35.21     13.02 o 
   5   5  16        4.37        3.02     11.74 o 
   6   5  16      144.92      134.25     16.77 o 
   7   5  16       33.88       41.12     14.46 o 
   8   5  16      144.83      146.77     17.94 o 
   9   5  16      846.73      876.37     39.10 o 
  10   5  16        0.01        3.57     13.54 o 
  11   5  16       35.64       47.73     22.39 o 
  12   5  16      230.99      256.64     23.39 o 
  13   5  16      116.18       86.26     33.70 o 
  14   5  16       33.02       28.57     21.30 o 
  15   5  16       65.15       44.38     24.22 o 
   0   6  16       56.18       66.72     33.03 o 
   1   6  16       26.78       15.06     30.17 o 
   2   6  16       33.04       54.74     21.67 o 
   3   6  16       60.35       37.35     17.18 o 
   4   6  16       11.74       10.90     14.32 o 
   5   6  16       46.03       42.89     13.73 o 
   6   6  16       79.41       81.70     16.15 o 
   7   6  16      386.52      390.20     25.14 o 
   8   6  16       15.29        6.32     13.48 o 
   9   6  16       27.82       56.78     21.01 o 
  10   6  16        4.34       22.73     18.87 o 
  11   6  16       33.40       33.10     15.83 o 
  12   6  16       94.44       78.57     18.58 o 
  13   6  16       40.63       61.96     18.71 o 
  14   6  16       66.21      123.23     25.36 o 
   1   7  16       95.92      141.21     32.79 o 
   2   7  16        5.24       -6.61     17.52 o 
   3   7  16      789.23      791.86     57.87 o 
   4   7  16      107.05       83.37     18.33 o 
   5   7  16       86.10       91.30     24.25 o 
   6   7  16       74.82       52.23     17.57 o 
   7   7  16       76.50       82.06     19.90 o 
   8   7  16       14.12       29.26     15.85 o 
   9   7  16       46.27       15.41     15.20 o 
  10   7  16      247.74      268.70     24.20 o 
  11   7  16       70.44       72.12     20.19 o 
  12   7  16       67.68       56.06     18.47 o 
  13   7  16      120.77      117.89     21.68 o 
   0   8  16      658.61      524.91     66.40 o 
   1   8  16      839.70      736.27     56.29 o 
   2   8  16      228.93      215.08     32.69 o 
   3   8  16        9.74       17.76     18.27 o 
   4   8  16       30.46       12.85     17.42 o 
   5   8  16        0.91       13.39     28.01 o 
   6   8  16       20.03       25.92     16.62 o 
   7   8  16       21.53       47.90     18.39 o 
   8   8  16        0.07        2.51     15.59 o 
   9   8  16      165.57      183.87     22.35 o 
  10   8  16       87.26      131.41     20.94 o 
  11   8  16      117.11      118.71     21.37 o 
   1   9  16       41.57       36.79     39.75 o 
   2   9  16       33.91       29.55     19.24 o 
   3   9  16        3.95        2.37     18.74 o 
   4   9  16        1.71       -4.26     17.56 o 
   5   9  16        0.05      -16.98     16.98 o 
   6   9  16        0.89        8.68     19.71 o 
   7   9  16       23.74        2.93     18.87 o 
   8   9  16       31.29        2.63     17.52 o 
   9   9  16        7.29       15.96     18.56 o 
   0  10  16      145.19      176.82     51.38 o 
   1  10  16        3.93      -17.78     17.78 o 
   2  10  16      239.78      256.96     31.97 o 
   3  10  16       30.84       15.26     20.44 o 
   4  10  16        6.22       23.42     21.95 o 
   5  10  16      296.13      373.53     36.33 o 
   6  10  16      116.85      128.60     27.62 o 
   1   1  17       18.65        2.45      8.94 o 
   2   1  17       12.13        0.80      8.15 o 
   3   1  17       30.31       39.45      9.34 o 
   4   1  17       11.56       -0.10     12.02 o 
   5   1  17      694.81      690.16     23.06 o 
   6   1  17       22.47       18.82      9.51 o 
   7   1  17       63.21       64.81     13.01 o 
   8   1  17      679.01      652.04     29.21 o 
   9   1  17      272.87      308.32     24.33 o 
  10   1  17      443.41      429.00     28.82 o 
  11   1  17       85.53       59.97     18.15 o 
  12   1  17       16.49       17.07     17.29 o 
  13   1  17        6.80       13.23     17.83 o 
  14   1  17      297.58      302.23     29.65 o 
  15   1  17        8.38       17.49     20.71 o 
  16   1  17       60.99       90.22     25.35 o 
   0   2  17      875.13      893.35     45.76 o 
   1   2  17        0.25        7.06     10.91 o 
   2   2  17      461.86      470.97     21.52 o 
   3   2  17      119.25      159.11     17.85 o 
   4   2  17     3798.05     3661.49     70.99 o 
   5   2  17      331.42      371.41     18.31 o 
   6   2  17       11.73       15.70     10.17 o 
   7   2  17       78.93       82.29     12.44 o 
   8   2  17       86.20       83.71     12.66 o 
   9   2  17       10.58       12.85     11.83 o 
  10   2  17      139.49      135.56     16.89 o 
  11   2  17        0.25        7.71     14.87 o 
  12   2  17       35.47       24.89     18.64 o 
  13   2  17        0.67        2.76     17.75 o 
  14   2  17        8.95        2.47     22.27 o 
  15   2  17       91.86       85.74     24.00 o 
  16   2  17        8.44        0.45     21.95 o 
   1   3  17      638.26      572.73     32.88 o 
   2   3  17      327.81      336.47     26.82 o 
   3   3  17      672.41      652.65     30.90 o 
   4   3  17       44.16       35.89     11.97 o 
   5   3  17       23.70       10.55     13.11 o 
   6   3  17       75.79      101.44     14.54 o 
   7   3  17        0.01        0.80     10.28 o 
   8   3  17        5.88       10.23     10.78 o 
   9   3  17        3.00        0.76     10.84 o 
  10   3  17        0.19      -10.14     12.79 o 
  11   3  17       18.78       35.78     14.97 o 
  12   3  17        0.45       20.75     15.84 o 
  13   3  17      206.66      198.86     22.56 o 
  14   3  17       25.88       32.15     17.45 o 
  15   3  17      187.96      223.09     28.43 o 
  16   3  17       55.77       40.00     24.75 o 
   0   4  17       23.74       20.92     25.41 o 
   1   4  17       77.01       42.37     16.85 o 
   2   4  17      181.83      153.74     22.09 o 
   3   4  17      324.26      291.88     23.28 o 
   4   4  17       34.29       56.96     13.59 o 
   5   4  17        7.42        3.64     11.42 o 
   6   4  17        8.64       -6.88     13.67 o 
   7   4  17      354.85      347.69     22.60 o 
   8   4  17      172.10      159.42     18.18 o 
   9   4  17       92.33       89.42     16.37 o 
  10   4  17       74.49       91.42     26.01 o 
  11   4  17       42.69       40.01     21.33 o 
  12   4  17        1.58       44.44     19.22 o 
  13   4  17        4.22       14.92     17.31 o 
  14   4  17      498.86      591.30     61.43 o 
  15   4  17        6.85      -18.22     22.39 o 
   1   5  17      584.65      475.39     41.26 o 
   2   5  17        0.08        5.13     24.65 o 
   3   5  17        7.42        5.13     16.78 o 
   4   5  17        4.05        6.88     12.37 o 
   5   5  17       80.99       72.29     15.32 o 
   6   5  17       96.34       82.18     15.32 o 
   7   5  17      189.72      215.93     22.17 o 
   8   5  17      385.28      461.76     27.30 o 
   9   5  17      654.17      635.38     33.54 o 
  10   5  17       91.09       88.98     17.14 o 
  11   5  17       12.77        2.27     18.55 o 
  12   5  17      118.23       92.64     22.67 o 
  13   5  17       26.51        4.47     20.43 o 
  14   5  17      133.64      135.11     50.29 o 
   0   6  17        5.86      -25.13     25.13 o 
   1   6  17        7.92       -6.04     20.28 o 
   2   6  17        0.00       14.57     20.27 o 
   3   6  17       56.59       28.29     20.67 o 
   4   6  17       91.96       99.15     19.29 o 
   5   6  17      549.72      467.92     26.60 o 
   6   6  17       24.30        0.30     13.17 o 
   7   6  17        0.31        1.75     14.26 o 
   8   6  17      575.18      602.81     31.60 o 
   9   6  17      186.52      141.38     20.25 o 
  10   6  17      746.69      842.80     37.68 o 
  11   6  17      601.51      581.14     32.78 o 
  12   6  17       73.84       65.45     18.18 o 
  13   6  17        8.28       31.65     22.01 o 
   1   7  17        3.30        8.95     19.44 o 
   2   7  17        8.14       11.77     40.71 o 
   3   7  17      493.11      415.82     33.43 o 
   4   7  17        0.44        4.12     16.47 o 
   5   7  17       68.96       66.90     18.70 o 
   6   7  17        1.13       -8.82     15.68 o 
   7   7  17        9.40       13.70     15.87 o 
   8   7  17      107.86      123.59     19.49 o 
   9   7  17      515.86      542.05     31.62 o 
  10   7  17      256.34      287.55     25.46 o 
  11   7  17       89.02       75.72     19.62 o 
  12   7  17      329.86      317.51     26.80 o 
   0   8  17      187.54      193.05     48.92 o 
   1   8  17      557.55      538.04     49.12 o 
   2   8  17      894.03      966.59     63.54 o 
   3   8  17      319.15      312.22     30.74 o 
   4   8  17      482.51      453.43     36.33 o 
   5   8  17        0.08        4.77     18.01 o 
   6   8  17       51.16       27.38     19.44 o 
   7   8  17       55.51       77.47     26.15 o 
   8   8  17        0.00        8.08     17.17 o 
   9   8  17       52.18       59.35     18.51 o 
  10   8  17       36.57       62.57     18.94 o 
   1   9  17       47.81      124.45     30.28 o 
   2   9  17       41.94       70.51     21.66 o 
   3   9  17      547.84      596.87     43.54 o 
   4   9  17       59.65       79.21     23.13 o 
   5   9  17       64.56       68.02     29.31 o 
   6   9  17       45.01       88.77     24.47 o 
   7   9  17       19.96        6.01     20.90 o 
   8   9  17        0.42      -15.38     19.38 o 
   0  10  17      489.99      562.52     76.61 o 
   1  10  17        2.18       25.02     21.60 o 
   2  10  17      150.67      187.02     29.86 o 
   3  10  17       99.94      145.92     27.61 o 
   4  10  17      373.68      438.54     40.00 o 
   0   0  18      274.29      243.44     36.80 o 
   1   0  18      819.57      930.56     84.94 o 
   2   0  18      850.54      829.79     35.76 o 
   3   0  18      210.94      223.05     20.49 o 
   4   0  18     1630.53     1678.99     55.23 o 
   5   0  18      183.62      184.44     66.10 o 
   6   0  18       20.18       54.53     19.76 o 
   7   0  18     3585.15     3503.22    123.56 o 
   8   0  18     2793.89     2690.10    102.37 o 
   9   0  18     2123.87     2066.43     86.37 o 
  10   0  18      285.26      284.20     34.99 o 
  11   0  18      273.72      319.74     97.42 o 
  12   0  18     1979.55     1864.28     85.89 o 
  13   0  18      472.01      500.81     59.71 o 
  14   0  18      199.65      242.27     38.66 o 
  15   0  18      330.40      436.84     50.44 o 
  16   0  18       27.09       -8.65     37.36 o 
   1   1  18       22.78       17.29     11.84 o 
   2   1  18      111.89      110.71     11.59 o 
   3   1  18      133.20      149.29     14.40 o 
   4   1  18      191.25      194.89     13.88 o 
   5   1  18      142.07      168.56     13.40 o 
   6   1  18     1754.68     1687.34     59.16 o 
   7   1  18      403.63      330.94     24.05 o 
   8   1  18      188.66      209.05     21.03 o 
   9   1  18      156.40      145.20     20.03 o 
  10   1  18      275.98      279.50     25.00 o 
  11   1  18      409.22      399.13     39.61 o 
  12   1  18       23.15       22.19     18.05 o 
  13   1  18       10.41       18.43     18.67 o 
  14   1  18        5.70       -9.59     18.54 o 
  15   1  18       16.00       20.85     21.30 o 
  16   1  18      133.12      117.14     26.68 o 
   0   2  18     3144.28     3387.67    117.67 o 
   1   2  18      296.89      347.16     21.63 o 
   2   2  18      602.80      683.87     30.47 o 
   3   2  18      638.51      712.31     31.26 o 
   4   2  18     1099.01     1136.71     34.81 o 
   5   2  18       94.17      118.67     15.16 o 
   6   2  18      789.64      849.06     36.58 o 
   7   2  18      100.47       98.12     13.10 o 
   8   2  18       35.73       34.20     16.02 o 
   9   2  18        4.84       -3.99     12.30 o 
  10   2  18       84.76       93.68     16.54 o 
  11   2  18      322.81      331.09     27.47 o 
  12   2  18      121.27       84.30     20.25 o 
  13   2  18       44.47       69.75     20.76 o 
  14   2  18       27.85       17.85     20.09 o 
  15   2  18      289.38      301.57     31.42 o 
   1   3  18      605.50      586.61     36.31 o 
   2   3  18       79.44       53.92     21.64 o 
   3   3  18       93.86      109.98     17.02 o 
   4   3  18      507.21      494.08     24.88 o 
   5   3  18       47.60       62.04     13.60 o 
   6   3  18      489.13      512.66     26.00 o 
   7   3  18      109.91      122.30     16.01 o 
   8   3  18      328.26      335.31     22.86 o 
   9   3  18      298.21      257.24     23.95 o 
  10   3  18      107.68      136.76     21.78 o 
  11   3  18       78.49       86.85     17.57 o 
  12   3  18      250.03      296.53     24.32 o 
  13   3  18        7.75      -20.86     20.86 o 
  14   3  18        5.56       43.19     21.68 o 
  15   3  18      605.22      595.44     40.66 o 
   0   4  18      191.25      249.44     43.95 o 
   1   4  18       32.71       14.83     32.22 o 
   2   4  18       81.85       38.27     17.81 o 
   3   4  18      755.90      648.49     39.15 o 
   4   4  18      306.65      308.66     21.26 o 
   5   4  18      473.14      480.99     28.61 o 
   6   4  18        0.02       -9.42     11.73 o 
   7   4  18       49.65       46.71     16.98 o 
   8   4  18       54.24       50.38     15.10 o 
   9   4  18       31.23       16.01     14.04 o 
  10   4  18      106.65      129.13     22.03 o 
  11   4  18       11.24       13.60     18.31 o 
  12   4  18      382.92      416.47     32.91 o 
  13   4  18      170.93      251.84     48.95 o 
  14   4  18       10.53       12.71     26.90 o 
   1   5  18       26.49       46.85     22.08 o 
   2   5  18       35.85       28.70     28.67 o 
   3   5  18        0.04      -17.73     17.91 o 
   4   5  18        0.41       -1.18     13.63 o 
   5   5  18      165.12      155.29     18.19 o 
   6   5  18      172.31      182.67     19.20 o 
   7   5  18       99.96      121.40     18.15 o 
   8   5  18       31.25       50.94     15.95 o 
   9   5  18      316.06      340.89     25.05 o 
  10   5  18      403.94      410.77     27.96 o 
  11   5  18       18.90        6.72     16.73 o 
  12   5  18      169.17      151.79     25.43 o 
  13   5  18        0.02       -3.62     25.25 o 
  14   5  18       37.33       46.53     30.91 o 
   0   6  18       15.79      -10.46     25.46 o 
   1   6  18       25.31       22.40     22.43 o 
   2   6  18        2.71       -4.93     33.68 o 
   3   6  18        7.08       -5.86     19.62 o 
   4   6  18        1.86      -13.21     14.93 o 
   5   6  18        0.40       -3.79     16.62 o 
   6   6  18        2.41      -15.93     15.93 o 
   7   6  18      599.74      675.18     33.52 o 
   8   6  18      718.20      712.58     34.96 o 
   9   6  18      889.80      970.04     39.27 o 
  10   6  18       10.97       -0.23     16.42 o 
  11   6  18       78.25      117.37     20.13 o 
  12   6  18      339.08      295.78     25.92 o 
  13   6  18      285.07      308.48     34.33 o 
   1   7  18       57.91       21.62     22.29 o 
   2   7  18       49.76       34.80     39.83 o 
   3   7  18       55.21       62.16     19.94 o 
   4   7  18       56.68       51.86     20.04 o 
   5   7  18      111.76      117.96     22.57 o 
   6   7  18      139.30      123.21     21.95 o 
   7   7  18        1.77        0.57     15.42 o 
   8   7  18      169.94      195.40     22.51 o 
   9   7  18      147.11       88.00     19.95 o 
  10   7  18       17.74        6.47     18.13 o 
  11   7  18      627.19      571.62     34.09 o 
   0   8  18     1245.68     1168.55     94.88 o 
   1   8  18      279.34      212.29     34.65 o 
   2   8  18      411.74      362.60     42.77 o 
   3   8  18       17.67       44.68     19.90 o 
   4   8  18       57.42       62.74     21.99 o 
   5   8  18       34.90       51.40     21.51 o 
   6   8  18      267.36      281.46     31.60 o 
   7   8  18       15.91       33.27     21.53 o 
   8   8  18       96.39       98.94     22.88 o 
   9   8  18       10.33       21.52     17.34 o 
  10   8  18        4.39        0.44     33.52 o 
   1   9  18       15.43       28.50     43.31 o 
   2   9  18       51.64       42.16     24.39 o 
   3   9  18      127.54       93.77     24.34 o 
   4   9  18      109.14      108.25     25.35 o 
   5   9  18       24.87       17.10     21.20 o 
   6   9  18       38.81       48.32     23.21 o 
   7   9  18       52.01       56.19     24.22 o 
   0  10  18        0.57       -0.42     37.01 o 
   1  10  18        8.08        3.25     31.44 o 
   2  10  18      221.20      239.41     31.80 o 
   1   1  19     1355.01     1479.11     45.54 o 
   2   1  19      312.98      328.35     19.30 o 
   3   1  19      447.76      485.25     22.92 o 
   4   1  19      440.71      450.45     20.99 o 
   5   1  19      297.39      289.25     19.05 o 
   6   1  19       21.40       13.29     13.66 o 
   7   1  19      327.08      344.70     31.45 o 
   8   1  19        1.04      -14.23     14.23 o 
   9   1  19     1002.84     1009.06     41.41 o 
  10   1  19      640.63      718.51     36.91 o 
  11   1  19      380.42      386.44     29.55 o 
  12   1  19       23.53       18.80     18.29 o 
  13   1  19      126.54       85.54     22.08 o 
  14   1  19       21.96       22.88     20.41 o 
  15   1  19        4.23        1.90     21.03 o 
   0   2  19      104.52      120.48     39.94 o 
   1   2  19       25.66       18.92     14.46 o 
   2   2  19       22.07       35.75     27.19 o 
   3   2  19      103.38      108.55     16.68 o 
   4   2  19      267.56      262.77     18.85 o 
   5   2  19      330.96      350.33     21.34 o 
   6   2  19        0.69       -1.36     12.37 o 
   7   2  19        0.04       17.38     14.55 o 
   8   2  19      502.28      509.62     30.54 o 
   9   2  19       16.00        6.95     16.02 o 
  10   2  19       95.20       81.89     19.10 o 
  11   2  19        0.70      -17.33     17.33 o 
  12   2  19      100.97      121.68     23.01 o 
  13   2  19       28.48       45.81     20.30 o 
  14   2  19       47.86       41.52     21.40 o 
  15   2  19      515.24      477.91     37.59 o 
   1   3  19       16.14       43.77     16.10 o 
   2   3  19        3.02        7.17     15.82 o 
   3   3  19     1194.32     1107.83     41.49 o 
   4   3  19      268.37      229.03     19.10 o 
   5   3  19      206.94      213.62     18.95 o 
   6   3  19       70.17       89.69     19.27 o 
   7   3  19        0.03      -11.43     11.43 o 
   8   3  19       40.58       65.70     16.82 o 
   9   3  19        1.05       -5.46     15.39 o 
  10   3  19        9.41       21.31     16.94 o 
  11   3  19       79.63       83.40     20.05 o 
  12   3  19        0.00      -21.79     21.79 o 
  13   3  19        4.81        1.58     23.94 o 
  14   3  19       11.06        9.41     27.17 o 
   0   4  19      304.81      269.42     45.01 o 
   1   4  19       29.03       35.10     21.04 o 
   2   4  19      715.56      731.01     47.85 o 
   3   4  19      304.64      283.13     28.83 o 
   4   4  19       25.69       29.40     14.05 o 
   5   4  19      355.68      379.16     29.71 o 
   6   4  19        0.24      -12.57     12.57 o 
   7   4  19       13.73       12.65     13.51 o 
   8   4  19       76.33       98.68     17.01 o 
   9   4  19        7.22       17.04     14.45 o 
  10   4  19       27.61       38.50     18.23 o 
  11   4  19        0.45       -5.05     33.06 o 
  12   4  19       15.22       -1.28     29.84 o 
  13   4  19      163.77      157.41     26.78 o 
  14   4  19       32.49       42.63     28.37 o 
   1   5  19        0.02       20.75     22.88 o 
   2   5  19        5.67      -10.81     19.15 o 
   3   5  19        1.05       24.37     40.43 o 
   4   5  19      502.33      460.82     29.93 o 
   5   5  19       85.52       66.73     16.12 o 
   6   5  19       59.29       51.72     15.63 o 
   7   5  19       39.92       30.03     14.72 o 
   8   5  19      263.64      270.33     23.44 o 
   9   5  19        1.10       17.46     15.67 o 
  10   5  19       10.57       14.01     15.81 o 
  11   5  19      630.98      660.55     40.16 o 
  12   5  19        6.68      -12.99     22.43 o 
  13   5  19        5.16        3.07     21.61 o 
   0   6  19      124.87      123.45     40.19 o 
   1   6  19       19.03      -19.47     19.47 o 
   2   6  19        1.19      -17.46     20.34 o 
   3   6  19       35.42       20.95     22.64 o 
   4   6  19      514.48      494.46     49.04 o 
   5   6  19      315.72      307.39     45.60 o 
   6   6  19        3.19        0.98     14.46 o 
   7   6  19        2.55      -20.07     20.07 o 
   8   6  19       56.22        2.73     18.69 o 
   9   6  19       13.19       19.09     16.59 o 
  10   6  19      241.82      300.44     26.11 o 
  11   6  19        1.12       -3.05     16.94 o 
  12   6  19       53.23       18.28     21.21 o 
   1   7  19      666.80      732.46     57.06 o 
   2   7  19      441.21      415.19     56.68 o 
   3   7  19      403.01      472.58     36.67 o 
   4   7  19       27.69       44.90     19.20 o 
   5   7  19       91.78      110.51     22.84 o 
   6   7  19        1.74        3.73     19.02 o 
   7   7  19      157.14      115.60     21.87 o 
   8   7  19      153.34      146.52     21.15 o 
   9   7  19       23.05       -0.95     16.90 o 
  10   7  19      211.55      187.28     23.70 o 
   0   8  19        0.05      -29.93     29.93 o 
   1   8  19      122.78       69.96     26.33 o 
   2   8  19      281.60      333.95     41.75 o 
   3   8  19       17.46       31.40     19.57 o 
   4   8  19       64.92       81.84     38.57 o 
   5   8  19       27.61       59.29     22.37 o 
   6   8  19        2.51      -18.18     19.81 o 
   7   8  19      195.64      216.79     40.20 o 
   8   8  19       13.14       -8.85     21.89 o 
   9   8  19       68.55       29.38     26.78 o 
   1   9  19      123.30      165.16     34.54 o 
   2   9  19       79.46       81.51     23.70 o 
   3   9  19      403.98      362.67     45.56 o 
   4   9  19      303.33      371.32     36.92 o 
   5   9  19      899.19      895.68    145.91 o 
   6   9  19        7.16       17.38     22.35 o 
   0   0  20       10.41       13.93     24.88 o 
   1   0  20       51.54       52.97     20.97 o 
   2   0  20      720.45      807.24     36.63 o 
   3   0  20       57.43       60.26     16.36 o 
   4   0  20     1857.90     1985.84     79.30 o 
   5   0  20        1.05        4.54     18.41 o 
   6   0  20      681.65      718.57     66.46 o 
   7   0  20      913.26      890.23     70.48 o 
   8   0  20      646.00      593.45     47.64 o 
   9   0  20     1576.28     1544.45     75.33 o 
  10   0  20      158.07      244.14     57.29 o 
  11   0  20      211.82      142.02     31.20 o 
  12   0  20        0.91      -10.37     24.02 o 
  13   0  20       61.78       31.87     27.15 o 
  14   0  20        1.46        1.25     26.89 o 
  15   0  20        6.75        3.99     29.25 o 
   1   1  20      509.44      529.00     46.54 o 
   2   1  20       74.03       63.64     17.66 o 
   3   1  20     1489.13     1586.78     49.09 o 
   4   1  20      357.57      358.71     24.32 o 
   5   1  20      948.44      999.91     65.81 o 
   6   1  20       50.48       31.76     15.18 o 
   7   1  20      911.71      965.59     38.71 o 
   8   1  20       89.09       56.03     17.52 o 
   9   1  20      903.53      871.99     39.98 o 
  10   1  20       73.79       84.21     20.12 o 
  11   1  20      233.28      231.84     25.67 o 
  12   1  20      130.94      122.83     22.51 o 
  13   1  20        5.66        2.40     19.16 o 
  14   1  20       52.52       32.41     21.25 o 
  15   1  20       81.36        7.34     40.61 o 
   0   2  20      368.76      359.68     32.86 o 
   1   2  20      428.72      427.01     30.65 o 
   2   2  20      134.43      166.95     21.72 o 
   3   2  20       16.38       12.55     13.38 o 
   4   2  20      328.93      350.02     21.41 o 
   5   2  20       15.20       10.03     11.69 o 
   6   2  20      130.40      122.07     22.69 o 
   7   2  20        1.99        5.30     18.48 o 
   8   2  20      125.39      162.17     29.01 o 
   9   2  20       79.15      103.17     25.85 o 
  10   2  20       98.31       89.08     33.25 o 
  11   2  20      201.08      212.09     30.93 o 
  12   2  20       58.95       56.66     20.38 o 
  13   2  20       81.22      104.10     23.74 o 
  14   2  20      289.42      356.39     33.53 o 
   1   3  20       10.02       35.92     22.48 o 
   2   3  20        0.13       -7.57     15.59 o 
   3   3  20       54.97       49.75     18.81 o 
   4   3  20      153.50      145.84     18.09 o 
   5   3  20        7.46       -5.72     12.65 o 
   6   3  20        0.57       -6.71     12.74 o 
   7   3  20        6.28       -0.68     12.83 o 
   8   3  20      164.12      208.88     22.88 o 
   9   3  20        7.35        4.42     16.90 o 
  10   3  20       81.69       99.29     31.79 o 
  11   3  20       13.68       20.11     23.75 o 
  12   3  20       73.31       62.11     29.62 o 
  13   3  20      267.47      220.50     35.99 o 
  14   3  20       24.08       -8.28     27.07 o 
   0   4  20      387.86      360.46     54.13 o 
   1   4  20       54.12       60.31     23.71 o 
   2   4  20      123.92      118.81     26.23 o 
   3   4  20      151.91      136.53     23.06 o 
   4   4  20       77.79       77.44     17.21 o 
   5   4  20       76.59       66.77     15.44 o 
   6   4  20       73.24       53.32     15.68 o 
   7   4  20       20.89       18.59     14.13 o 
   8   4  20      208.83      243.53     21.88 o 
   9   4  20      164.04      164.96     23.36 o 
  10   4  20        8.08      -16.85     16.85 o 
  11   4  20      273.54      321.75     29.83 o 
  12   4  20       50.39       38.91     27.11 o 
  13   4  20        3.98       -0.42     27.21 o 
   1   5  20       82.87       65.79     24.36 o 
   2   5  20      357.76      384.73     40.29 o 
   3   5  20        0.00        0.94     19.72 o 
   4   5  20       14.63       19.65     17.16 o 
   5   5  20      285.03      330.97     26.88 o 
   6   5  20      165.33      148.22     19.65 o 
   7   5  20      153.57      165.32     20.73 o 
   8   5  20      138.49      136.82     20.08 o 
   9   5  20       29.33       20.99     28.92 o 
  10   5  20        1.03        0.53     18.50 o 
  11   5  20      116.71      131.06     24.94 o 
  12   5  20       83.44       93.60     27.06 o 
   0   6  20       55.58       81.47     37.97 o 
   1   6  20       22.00        3.68     24.00 o 
   2   6  20      185.25      157.15     31.49 o 
   3   6  20       83.48       61.08     20.17 o 
   4   6  20      162.43      114.19     37.42 o 
   5   6  20        0.69      -17.23     17.23 o 
   6   6  20       12.84       -9.37     27.83 o 
   7   6  20       41.84       34.68     17.32 o 
   8   6  20       15.28       15.54     16.63 o 
   9   6  20      374.45      418.26     49.61 o 
  10   6  20       32.32       53.35     19.20 o 
  11   6  20       27.10       22.61     48.76 o 
   1   7  20      149.82      142.33     43.82 o 
   2   7  20      157.44      193.08     34.04 o 
   3   7  20      351.12      382.25     46.22 o 
   4   7  20        0.96        9.25     19.35 o 
   5   7  20      190.47      159.25     26.01 o 
   6   7  20      115.11      115.56     25.08 o 
   7   7  20       64.50       68.50     23.20 o 
   8   7  20        1.54       -5.86     16.79 o 
   9   7  20        3.68       -3.64     19.98 o 
  10   7  20       61.80       37.37     23.31 o 
   0   8  20        1.36      -12.14     34.75 o 
   1   8  20       19.15       57.09     27.50 o 
   2   8  20        0.02      -11.37     17.97 o 
   3   8  20        3.77        8.39     19.47 o 
   4   8  20      239.49      282.41     33.70 o 
   5   8  20       91.25       89.21     24.69 o 
   6   8  20       46.60       30.26     21.62 o 
   7   8  20       43.21       20.09     21.17 o 
   1   9  20       10.30       12.84     26.90 o 
   2   9  20      195.28      174.62     38.84 o 
   3   9  20      110.25       75.98     25.30 o 
   4   9  20      195.09      366.74     54.81 o 
   1   1  21        4.29        2.37     15.40 o 
   2   1  21        1.95      -14.37     15.27 o 
   3   1  21       13.46       17.07     13.76 o 
   4   1  21      227.87      247.25     26.21 o 
   5   1  21       16.01       15.34     17.08 o 
   6   1  21       91.64       90.52     20.92 o 
   7   1  21       91.90      117.25     23.09 o 
   8   1  21      248.77      220.82     36.38 o 
   9   1  21        3.10       21.48     17.49 o 
  10   1  21       36.98       11.99     17.68 o 
  11   1  21        5.31      -16.93     16.93 o 
  12   1  21       73.38       60.24     22.71 o 
  13   1  21       41.13       41.25     27.85 o 
  14   1  21        0.94      -18.40     18.40 o 
   0   2  21        6.41       13.91     27.74 o 
   1   2  21      367.51      387.16     30.01 o 
   2   2  21      183.18      189.46     23.82 o 
   3   2  21        2.76        2.08     15.85 o 
   4   2  21      971.83     1001.74     39.07 o 
   5   2  21      820.15      836.81     37.91 o 
   6   2  21        8.08       -9.51     18.00 o 
   7   2  21      359.14      440.58     42.74 o 
   8   2  21        9.40       35.35     28.38 o 
   9   2  21      120.24      101.27     26.56 o 
  10   2  21        1.45      -11.23     26.66 o 
  11   2  21      196.69      232.85     32.60 o 
  12   2  21        4.66      -11.53     22.54 o 
  13   2  21       89.18      104.38     29.92 o 
  14   2  21        5.49      -32.18     32.18 o 
   1   3  21       47.51       35.35     21.25 o 
   2   3  21      360.21      360.45     29.59 o 
   3   3  21       85.88       95.17     20.67 o 
   4   3  21        0.42      -10.52     11.89 o 
   5   3  21       10.77       10.37     13.34 o 
   6   3  21       19.52        4.24     13.41 o 
   7   3  21       17.30       16.28     18.63 o 
   8   3  21       35.84       30.05     22.42 o 
   9   3  21      102.68      109.35     26.32 o 
  10   3  21       15.08       -6.70     23.08 o 
  11   3  21        6.76       33.98     24.29 o 
  12   3  21       83.45       55.19     27.96 o 
  13   3  21      141.46      154.55     33.23 o 
   0   4  21      144.61      175.59     44.46 o 
   1   4  21      232.73      211.95     32.84 o 
   2   4  21      119.30      133.58     28.31 o 
   3   4  21       22.60        7.76     26.73 o 
   4   4  21      171.82      147.56     20.44 o 
   5   4  21       78.69       53.78     18.18 o 
   6   4  21      151.24      128.00     18.46 o 
   7   4  21      597.26      750.73     36.13 o 
   8   4  21        4.89        2.90     17.96 o 
   9   4  21      486.74      569.74     45.58 o 
  10   4  21       11.45       -4.85     22.81 o 
  11   4  21      116.68      174.64     31.49 o 
  12   4  21       26.24       25.17     26.68 o 
   1   5  21       32.04        4.15     23.09 o 
   2   5  21       13.94       -1.95     44.07 o 
   3   5  21        1.19        3.49     16.72 o 
   4   5  21       35.70       17.82     18.48 o 
   5   5  21        0.00      -28.76     28.76 o 
   6   5  21       18.73      -11.96     14.84 o 
   7   5  21        4.68       14.49     16.55 o 
   8   5  21      324.85      439.25     35.59 o 
   9   5  21        3.48      -16.33     18.22 o 
  10   5  21       35.95       16.65     34.68 o 
  11   5  21       13.20        3.51     22.90 o 
   0   6  21      197.72      222.28     47.91 o 
   1   6  21       23.95       21.01     23.86 o 
   2   6  21        2.61        0.67     22.88 o 
   3   6  21        3.40      -15.96     15.96 o 
   4   6  21       58.19       19.12     19.35 o 
   5   6  21        9.47       -1.82     18.71 o 
   6   6  21       89.17       99.39     22.94 o 
   7   6  21      132.60      104.96     20.06 o 
   8   6  21      469.44      419.16     29.31 o 
   9   6  21      185.92      186.59     23.69 o 
  10   6  21       16.22       14.89     36.31 o 
   1   7  21       12.52       -6.14     23.84 o 
   2   7  21       31.58       13.06     25.66 o 
   3   7  21        0.08       11.41     21.74 o 
   4   7  21      103.36       86.85     23.42 o 
   5   7  21        0.38        3.82     18.62 o 
   6   7  21      240.48      237.69     29.71 o 
   7   7  21       66.57       91.07     35.60 o 
   8   7  21       82.06       86.08     24.93 o 
   0   8  21      194.42      171.48     50.69 o 
   1   8  21      226.40      234.30     37.98 o 
   2   8  21        0.11      -18.01     18.50 o 
   3   8  21       68.87       68.10     23.28 o 
   4   8  21      284.61      250.28     31.31 o 
   5   8  21      569.35      667.80     77.99 o 
   6   8  21       29.82       56.06     23.78 o 
   0   0  22      443.53      442.77     55.23 o 
   1   0  22     1701.01     1946.08     83.90 o 
   2   0  22      960.84     1051.73     81.74 o 
   3   0  22      311.99      310.13     51.11 o 
   4   0  22     2605.74     2780.20    156.16 o 
   5   0  22      619.91      692.59     75.29 o 
   6   0  22        3.46       10.03     33.56 o 
   7   0  22      157.29      161.44     34.44 o 
   8   0  22      145.11      136.50     29.91 o 
   9   0  22        5.52      -12.61     23.16 o 
  10   0  22        4.78       23.56     25.49 o 
  11   0  22       97.10      117.56     34.48 o 
  12   0  22        1.81       20.83     28.45 o 
  13   0  22       99.28       36.00     30.10 o 
   1   1  22        0.23       -5.38     18.42 o 
   2   1  22      138.34      140.44     22.12 o 
   3   1  22      109.25      118.08     21.02 o 
   4   1  22       27.63       17.35     17.80 o 
   5   1  22      850.87      877.17     44.89 o 
   6   1  22       35.92       35.49     19.41 o 
   7   1  22      177.01      145.63     27.58 o 
   8   1  22        0.12        3.55     19.69 o 
   9   1  22       55.25       58.61     22.73 o 
  10   1  22       54.61       75.25     24.98 o 
  11   1  22      106.52       98.99     26.93 o 
  12   1  22       13.00        4.30     21.65 o 
  13   1  22        1.64       -5.61     23.42 o 
   0   2  22        0.14        1.00     29.44 o 
   1   2  22        7.76       15.98     22.15 o 
   2   2  22       51.28       33.47     17.95 o 
   3   2  22      208.02      225.75     26.43 o 
   4   2  22      797.59      951.56     39.20 o 
   5   2  22      289.69      289.19     52.87 o 
   6   2  22      304.56      328.49     31.50 o 
   7   2  22       34.43       38.92     21.59 o 
   8   2  22      110.16       97.78     24.81 o 
   9   2  22       79.77       30.56     22.09 o 
  10   2  22      307.05      373.53     37.24 o 
  11   2  22      532.10      608.12     46.80 o 
  12   2  22      107.01      128.47     29.49 o 
  13   2  22      260.35      201.05     34.15 o 
   1   3  22      199.67      242.39     53.37 o 
   2   3  22       23.05       10.70     21.52 o 
   3   3  22      219.48      224.17     21.97 o 
   4   3  22        0.08      -19.07     19.35 o 
   5   3  22        0.22        9.85     13.30 o 
   6   3  22        0.40       -2.67     19.23 o 
   7   3  22      401.12      422.94     53.26 o 
   8   3  22      334.10      402.53     37.97 o 
   9   3  22        0.17      -12.95     23.33 o 
  10   3  22        4.39      -16.99     24.42 o 
  11   3  22        0.39       -2.14     23.71 o 
  12   3  22        1.20        4.40     25.74 o 
   0   4  22      290.51      301.39     53.16 o 
   1   4  22      264.99      261.27     36.48 o 
   2   4  22        0.41       12.27     21.63 o 
   3   4  22        3.47       21.57     17.02 o 
   4   4  22       24.15       13.21     17.37 o 
   5   4  22       62.43       60.49     18.18 o 
   6   4  22        2.54       21.85     15.34 o 
   7   4  22      231.00      247.70     29.16 o 
   8   4  22      789.58      936.09     55.26 o 
   9   4  22        3.23       -3.17     22.96 o 
  10   4  22      130.76      127.01     30.24 o 
  11   4  22        3.82       -5.25     24.61 o 
   1   5  22       39.34       41.63     26.18 o 
   2   5  22       17.66      -16.76     31.80 o 
   3   5  22       20.93      -17.94     17.94 o 
   4   5  22       97.58       97.04     22.16 o 
   5   5  22      187.54      216.96     27.63 o 
   6   5  22      140.15      138.16     22.74 o 
   7   5  22       12.42      -12.20     18.93 o 
   8   5  22      298.96      342.62     27.07 o 
   9   5  22       52.63       78.28     23.16 o 
  10   5  22        1.13      -18.28     24.31 o 
   0   6  22      145.35       46.75     38.66 o 
   1   6  22      115.00      124.94     30.95 o 
   2   6  22        0.72       37.42     26.64 o 
   3   6  22        4.59       -7.25     34.15 o 
   4   6  22      507.11      553.15     46.30 o 
   5   6  22       54.87       44.65     20.75 o 
   6   6  22       95.85      130.99     24.98 o 
   7   6  22       20.51        6.42     19.21 o 
   8   6  22       31.84        8.74     17.50 o 
   9   6  22       45.23       73.56     28.30 o 
   1   7  22       25.26       34.60     24.54 o 
   2   7  22      118.49      157.78     34.50 o 
   3   7  22        9.89       21.85     21.12 o 
   4   7  22        7.34      -15.75     18.57 o 
   5   7  22       31.49       28.00     20.42 o 
   6   7  22       28.80        4.59     20.52 o 
   7   7  22        0.12        5.64     21.24 o 
   0   8  22      252.41      242.16     55.13 o 
   1   8  22       76.65      142.34     33.66 o 
   2   8  22        0.76      -13.66     20.53 o 
   3   8  22        1.36      -19.51     19.51 o 
   4   8  22      467.93      635.55    114.69 o 
   1   1  23       79.46       80.14     20.85 o 
   2   1  23     1060.49     1083.02     48.33 o 
   3   1  23      607.24      653.45     57.58 o 
   4   1  23      670.96      657.70     52.45 o 
   5   1  23       16.18       59.49     32.23 o 
   6   1  23      300.63      268.85     29.85 o 
   7   1  23      542.79      608.72     55.55 o 
   8   1  23        4.44       13.93     19.65 o 
   9   1  23       15.31        0.77     20.58 o 
  10   1  23      219.32      181.67     30.30 o 
  11   1  23       71.27       61.03     27.31 o 
  12   1  23        0.00       -5.64     23.25 o 
   0   2  23      430.89      534.12     64.22 o 
   1   2  23      249.96      293.65     35.86 o 
   2   2  23        1.86       39.58     18.57 o 
   3   2  23      183.50      184.57     25.54 o 
   4   2  23        0.00      -10.10     26.20 o 
   5   2  23        7.10        9.13     19.81 o 
   6   2  23      129.95      143.00     25.55 o 
   7   2  23      397.73      453.77     37.56 o 
   8   2  23      138.33      172.27     31.17 o 
   9   2  23      103.48       94.53     35.17 o 
  10   2  23       26.04       24.14     23.53 o 
  11   2  23       30.73       -3.69     23.37 o 
  12   2  23      177.36      166.34     32.16 o 
   1   3  23       11.28       23.71     41.94 o 
   2   3  23       66.66       90.29     26.64 o 
   3   3  23       16.78       -9.52     21.39 o 
   4   3  23       11.16       14.12     19.29 o 
   5   3  23        0.15        9.22     16.54 o 
   6   3  23      110.25      128.35     26.17 o 
   7   3  23      116.59      124.30     26.31 o 
   8   3  23      607.78      584.59     43.66 o 
   9   3  23      460.09      482.15     42.17 o 
  10   3  23       15.77       -7.84     23.72 o 
  11   3  23      313.18      344.32     39.66 o 
   0   4  23      126.71      131.00     40.87 o 
   1   4  23       28.11       16.25     43.06 o 
   2   4  23      151.80       97.25     28.78 o 
   3   4  23       77.84       81.43     20.95 o 
   4   4  23        5.77       40.44     19.23 o 
   5   4  23      116.33      112.10     23.05 o 
   6   4  23      166.88      192.30     25.24 o 
   7   4  23        8.27       18.71     24.65 o 
   8   4  23        1.09      -27.06     34.01 o 
   9   4  23       97.34       96.03     35.62 o 
  10   4  23       76.90       64.14     39.17 o 
   1   5  23       10.25       -1.04     23.38 o 
   2   5  23      241.79      313.95     56.74 o 
   3   5  23        0.06       10.49     27.02 o 
   4   5  23        0.74        6.26     18.64 o 
   5   5  23        4.75       -8.96     18.11 o 
   6   5  23       19.61       -2.41     18.54 o 
   7   5  23        0.47       11.37     16.87 o 
   8   5  23       15.99        3.71     24.51 o 
   9   5  23       14.76       19.16     26.43 o 
   0   6  23      115.64      134.24     45.38 o 
   1   6  23      136.08      115.54     39.72 o 
   2   6  23      157.35      131.03     33.03 o 
   3   6  23      137.75      178.86     42.10 o 
   4   6  23       35.38       23.77     20.74 o 
   5   6  23        0.31        4.59     20.04 o 
   6   6  23       61.48       75.63     23.93 o 
   7   6  23       56.16       37.03     27.31 o 
   8   6  23        7.51        9.00     21.05 o 
   1   7  23       97.70       96.02     32.71 o 
   2   7  23      104.25       91.73     28.48 o 
   3   7  23        9.08       -1.02     21.08 o 
   4   7  23      229.49      229.99     31.38 o 
   5   7  23      179.49      185.05     29.35 o 
   0   0  24     1636.90     1646.06    106.72 o 
   1   0  24      162.72      177.97     45.23 o 
   2   0  24       13.34       34.84     34.29 o 
   3   0  24        0.40       18.53     32.79 o 
   4   0  24        4.77       20.00     35.84 o 
   5   0  24     1221.22     1295.81    101.27 o 
   6   0  24       68.14      165.29     47.90 o 
   7   0  24       69.76      130.93     46.06 o 
   8   0  24        0.60      -23.26     35.17 o 
   9   0  24       36.35       47.02     37.72 o 
  10   0  24       26.41       31.83     41.60 o 
  11   0  24      261.87      339.68     66.28 o 
   1   1  24      148.11      178.57     32.25 o 
   2   1  24      203.88      267.79     35.63 o 
   3   1  24       95.72       90.78     31.81 o 
   4   1  24      224.52      215.43     35.23 o 
   5   1  24      123.74      160.74     32.87 o 
   6   1  24      250.38      227.87     37.47 o 
   7   1  24        8.52        0.24     44.36 o 
   8   1  24       52.36       57.31     28.18 o 
   9   1  24        0.81        7.75     21.17 o 
  10   1  24        8.65       15.49     21.84 o 
  11   1  24       28.31       28.07     25.14 o 
   0   2  24       51.60      109.17     39.34 o 
   1   2  24        3.56       32.27     23.70 o 
   2   2  24       68.65       86.14     25.91 o 
   3   2  24       34.85       48.22     24.91 o 
   4   2  24       66.68       32.12     27.00 o 
   5   2  24      146.25      105.25     33.62 o 
   6   2  24       77.98       87.53     24.04 o 
   7   2  24       23.95       18.52     21.10 o 
   8   2  24      852.92      898.69     83.44 o 
   9   2  24      200.96      218.66     38.60 o 
  10   2  24      100.20       80.79     27.12 o 
  11   2  24      133.79      185.90     32.13 o 
   1   3  24      118.97       98.73     28.04 o 
   2   3  24      105.07       99.74     28.59 o 
   3   3  24       68.57       96.16     43.26 o 
   4   3  24       44.51       38.22     25.69 o 
   5   3  24        2.55       19.73     26.88 o 
   6   3  24      103.89      128.74     26.42 o 
   7   3  24      227.66      268.15     33.07 o 
   8   3  24      387.06      398.03     39.29 o 
   9   3  24       62.77       64.36     25.64 o 
  10   3  24       51.08       17.81     25.76 o 
   0   4  24      279.19      364.98     59.62 o 
   1   4  24        7.45        3.67     26.60 o 
   2   4  24       11.65       43.48     26.03 o 
   3   4  24        7.51       -3.68     18.08 o 
   4   4  24      113.43       89.33     30.19 o 
   5   4  24       41.04       36.70     26.26 o 
   6   4  24       11.66      -18.10     37.14 o 
   7   4  24       90.55       87.21     27.14 o 
   8   4  24      306.21      373.86     40.00 o 
   9   4  24       59.70       80.78     45.73 o 
   1   5  24      279.59      281.46     39.10 o 
   2   5  24      219.68      250.95     48.00 o 
   3   5  24       62.05       43.42     21.48 o 
   4   5  24      230.71      244.98     29.35 o 
   5   5  24       73.31       81.78     24.04 o 
   6   5  24        8.27       25.09     20.56 o 
   7   5  24        1.59       32.29     39.62 o 
   8   5  24       15.75      -11.22     26.09 o 
   0   6  24      747.16      807.08     90.42 o 
   1   6  24       14.43       16.30     26.76 o 
   2   6  24        2.07       -2.24     25.58 o 
   3   6  24       18.97       15.14     20.55 o 
   4   6  24       20.01        6.40     20.40 o 
   5   6  24       94.07      116.15     25.33 o 
   6   6  24        0.03      -19.35     19.35 o 
   1   7  24        3.45       11.10     52.46 o 
   2   7  24        2.92      -16.85     21.40 o 
   3   7  24      192.74      263.66     56.52 o 
   1   1  25       79.20       73.05     40.46 o 
   2   1  25       69.93       28.44     35.44 o 
   3   1  25      642.92      667.13     53.69 o 
   4   1  25      108.72      114.18     45.53 o 
   5   1  25       30.11       36.25     27.67 o 
   6   1  25       88.02       83.57     30.83 o 
   7   1  25       19.85       30.29     31.55 o 
   8   1  25       32.27       50.23     29.95 o 
   9   1  25        1.10        6.06     29.63 o 
  10   1  25       13.20      -13.01     28.12 o 
   0   2  25       22.56       11.66     33.97 o 
   1   2  25       48.28        8.08     24.01 o 
   2   2  25       75.75       80.16     27.45 o 
   3   2  25       32.56       35.83     39.46 o 
   4   2  25      583.55      624.25     53.70 o 
   5   2  25       66.96       10.99     26.91 o 
   6   2  25       99.47      107.94     31.65 o 
   7   2  25       33.77       66.64     23.88 o 
   8   2  25      349.01      401.08     37.98 o 
   9   2  25        3.84      -15.27     22.25 o 
  10   2  25       46.47       34.18     25.68 o 
   1   3  25        0.50      -13.29     23.34 o 
   2   3  25       40.14       46.43     58.13 o 
   3   3  25       21.22        0.13     25.52 o 
   4   3  25        0.42       77.90     42.66 o 
   5   3  25       61.16       74.88     45.27 o 
   6   3  25      167.25      209.39     30.25 o 
   7   3  25       11.60       42.00     24.31 o 
   8   3  25        0.08      -20.38     29.14 o 
   9   3  25      182.39      230.67     34.27 o 
   0   4  25       41.53       55.94     39.74 o 
   1   4  25      114.99      147.44     69.17 o 
   2   4  25        0.15      -14.58     23.39 o 
   3   4  25       57.59       67.96     42.06 o 
   4   4  25       60.66       39.62     36.22 o 
   5   4  25       42.21       95.33     46.54 o 
   6   4  25      343.60      379.78     66.35 o 
   7   4  25        5.14      -23.23     23.23 o 
   8   4  25        0.47      -17.18     23.55 o 
   1   5  25        3.77      -16.18     25.07 o 
   2   5  25       36.85       26.03     28.50 o 
   3   5  25       60.34       67.74     23.57 o 
   4   5  25        2.95       23.41     20.85 o 
   5   5  25       61.06       69.40     30.16 o 
   6   5  25       13.59      -34.10     34.23 o 
   0   6  25      702.94      771.87     89.48 o 
   1   6  25        3.53       -8.05     27.15 o 
   2   6  25      159.18      198.07     29.87 o 
   3   6  25        5.19       39.13     22.51 o 
   4   6  25      242.84      275.83     33.27 o 
   2   0  26       99.43      126.84     43.64 o 
   3   0  26      351.36      321.35     58.91 o 
   4   0  26      104.28      208.40     52.49 o 
   5   0  26      538.60      502.49     70.52 o 
   6   0  26      211.23      239.11     55.35 o 
   7   0  26       11.83       18.91     39.39 o 
   8   0  26        0.79      -21.12     36.44 o 
   9   0  26       69.04       70.28     46.76 o 
   1   1  26       45.21       50.40     37.94 o 
   2   1  26      605.52      666.85     78.20 o 
   3   1  26        0.43        6.18     30.62 o 
   4   1  26       24.16       48.79     28.59 o 
   5   1  26        5.55      -12.30     26.24 o 
   6   1  26      102.46       35.58     29.01 o 
   7   1  26      412.18      525.34     52.96 o 
   8   1  26       27.80       18.68     27.02 o 
   9   1  26      104.17      150.52     36.68 o 
   0   2  26      400.24      371.28     59.90 o 
   1   2  26        8.97       18.74     25.60 o 
   2   2  26       36.48        7.00     36.69 o 
   3   2  26      480.45      439.40     67.05 o 
   4   2  26       91.82       44.84     43.09 o 
   5   2  26      128.20       81.87     43.82 o 
   6   2  26       34.01        7.81     28.38 o 
   7   2  26       54.54       70.30     47.76 o 
   8   2  26      127.33      104.31     35.45 o 
   1   3  26       40.86       69.22     28.94 o 
   2   3  26        0.10       23.40     25.74 o 
   3   3  26      172.44      145.07     50.78 o 
   4   3  26      311.92      343.14     64.07 o 
   5   3  26        4.93       20.66     40.06 o 
   6   3  26      433.80      444.00     73.92 o 
   7   3  26        6.26        8.36     24.30 o 
   8   3  26      232.67      227.27     60.32 o 
   0   4  26       91.53      160.10     50.15 o 
   1   4  26       49.72       80.66     29.87 o 
   2   4  26       21.56       -1.88     25.32 o 
   3   4  26       77.86      102.27     31.59 o 
   4   4  26      157.98      103.44     49.06 o 
   5   4  26       14.71      -14.71     38.49 o 
   6   4  26       30.34       92.04     46.13 o 
   1   5  26        0.82       18.83     28.15 o 
   2   5  26       24.26        5.04     27.20 o 
   3   5  26       36.63       49.31     29.90 o 
   4   5  26        0.10      -16.72     25.90 o 
   2   1  27      102.14      168.87     49.77 o 
   3   1  27       64.99       82.03     42.99 o 
   4   1  27       33.54       17.92     28.76 o 
   5   1  27       10.69        2.23     27.42 o 
   6   1  27        1.80       15.50     29.86 o 
   7   1  27        1.59       12.84     29.02 o 
   0   2  27       65.82       11.15     38.96 o 
   1   2  27      102.32       54.66     39.40 o 
   2   2  27        0.20       -3.11     36.13 o 
   3   2  27       24.69      -11.08     36.19 o 
   4   2  27       24.14       29.09     41.49 o 
   5   2  27       66.39       44.58     44.85 o 
   6   2  27        0.12        3.16     28.42 o 
   7   2  27        1.11      -30.09     30.09 o 
   1   3  27       33.95       34.99     27.86 o 
   2   3  27      156.95      174.07     50.94 o 
   3   3  27        7.55      -32.85     34.26 o 
   4   3  27        1.46       38.88     43.34 o 
   5   3  27      297.04      376.76     68.52 o 
   6   3  27       63.27       60.82     48.14 o 
   0   4  27        0.91      -14.30     37.57 o 
   1   4  27      109.77      114.20     33.73 o 
   2   4  27       74.28      115.55     57.83 o 
   3   4  27        2.39        1.14     38.54 o 
   4   4  27       15.54       27.69     44.66 o 
   4   0  28      112.10      206.02     56.94 o 
   5   0  28        0.31       90.38     47.35 o 
   2   1  28      263.39      338.97     61.60 o 
   3   1  28       35.34       22.10     42.16 o 
   4   1  28       29.69       47.79     45.53 o 
   5   1  28        3.54      -27.41     27.41 o 
   1   2  28      170.94      205.38     51.53 o 
   2   2  28        1.03       20.37     37.72 o 
   3   2  28      134.21      151.04     49.41 o 
   4   2  28       49.17       35.19     44.64 o 
   1   3  28      152.90      154.28     51.25 o 
   2   3  28      404.96      511.33     75.35 o 
   3   3  28      404.56      351.57     68.49 o 
                                                 
